# Supplementary material for: K-Module Algorithm: An Additional Step to Improve the Clustering Results of WGCNA Co-Expression Networks
Source: Genes (Basel). 2021 Jan 12;12(1):87. doi: 10.3390/genes12010087 (PMC7828115; doi:10.3390/genes12010087)
Supplement: Supplementary file 1 [file genes-12-00087-s001.zip]

Archive with 7 entries (7 files):
- Supplementary File/Supplementary Material 1ú║R Code of the k-Module Algorithm.docx
- Supplementary File/Supplementary Material 2ú║Gene ID.xlsx
- Supplementary File/Supplementary Material 3ú║Table S1.xlsx
- Supplementary File/Supplementary Material 4ú║Table S2.xlsx
- Supplementary File/Supplementary Material 5ú║Table S3.xlsx
- Supplementary File/Supplementary Material 6ú║FigureS1.pdf
- Supplementary File/Supplementary Material 7ú║ Results based on Pearson.pdf
