# Supplementary material for: K-Module Algorithm: An Additional Step to Improve the Clustering Results of WGCNA Co-Expression Networks
Source: Genes (Basel). 2021 Jan 12;12(1):87. doi: 10.3390/genes12010087 (PMC7828115; doi:10.3390/genes12010087)
Supplement: Supplementary file 1 [file genes-12-00087-s001.zip › Supplementary File/Supplementary Material 2ú║Gene ID.xlsx]

## Sheet: macrophage
AFFYMETRIX ID
1415673_at
1415685_at
1415689_s_at
1415705_at
1415710_at
1415712_at
1415728_at
1415731_at
1415732_at
1415743_at
1415758_at
1415773_at
1415784_at
1415790_at
1415793_at
1415795_at
1415818_at
1415822_at
1415829_at
1415834_at
1415849_s_at
1415850_at
1415855_at
1415856_at
1415857_at
1415878_at
1415890_at
1415893_at
1415895_at
1415899_at
1415903_at
1415910_s_at
1415922_s_at
1415936_at
1415943_at
1415944_at
1415949_at
1415971_at
1415972_at
1415973_at
1415975_at
1415976_a_at
1415977_at
1415993_at
1415995_at
1415996_at
1415997_at
1416001_a_at
1416002_x_at
1416010_a_at
1416011_x_at
1416016_at
1416019_at
1416023_at
1416029_at
1416035_at
1416042_s_at
1416046_a_at
1416050_a_at
1416062_at
1416075_at
1416078_s_at
1416081_at
1416087_at
1416091_at
1416096_at
1416101_a_at
1416104_at
1416106_at
1416111_at
1416130_at
1416131_s_at
1416132_at
1416142_at
1416147_at
1416148_at
1416152_a_at
1416162_at
1416168_at
1416171_at
1416180_a_at
1416183_a_at
1416188_at
1416190_a_at
1416191_at
1416205_at
1416206_at
1416214_at
1416221_at
1416222_at
1416223_at
1416229_at
1416230_at
1416235_at
1416239_at
1416246_a_at
1416250_at
1416251_at
1416262_at
1416268_at
1416274_at
1416275_at
1416289_at
1416295_a_at
1416296_at
1416317_a_at
1416318_at
1416330_at
1416331_a_at
1416332_at
1416333_at
1416338_at
1416345_at
1416346_at
1416349_at
1416360_at
1416374_at
1416377_at
1416379_at
1416388_at
1416389_a_at
1416400_at
1416402_at
1416405_at
1416408_at
1416409_at
1416411_at
1416421_a_at
1416429_a_at
1416430_at
1416431_at
1416432_at
1416435_at
1416436_a_at
1416439_at
1416441_at
1416442_at
1416447_at
1416451_s_at
1416454_s_at
1416455_a_at
1416458_at
1416459_at
1416479_a_at
1416480_a_at
1416483_at
1416488_at
1416489_at
1416497_at
1416514_a_at
1416517_at
1416521_at
1416525_at
1416527_at
1416532_at
1416539_at
1416541_at
1416548_at
1416550_at
1416551_at
1416554_at
1416559_at
1416568_a_at
1416569_at
1416572_at
1416583_at
1416584_at
1416585_at
1416587_a_at
1416589_at
1416590_a_at
1416591_at
1416592_at
1416593_at
1416600_a_at
1416605_at
1416612_at
1416614_at
1416615_at
1416616_s_at
1416618_at
1416629_at
1416630_at
1416631_at
1416637_at
1416641_at
1416648_at
1416654_at
1416660_at
1416661_at
1416664_at
1416691_at
1416698_a_at
1416704_at
1416705_at
1416706_at
1416708_a_at
1416709_a_at
1416720_at
1416722_at
1416723_at
1416724_x_at
1416727_a_at
1416730_at
1416732_at
1416736_at
1416743_at
1416746_at
1416748_a_at
1416749_at
1416750_at
1416756_at
1416759_at
1416770_at
1416773_at
1416775_at
1416781_at
1416782_s_at
1416794_at
1416796_at
1416800_at
1416802_a_at
1416805_at
1416812_at
1416813_at
1416824_at
1416827_at
1416841_at
1416842_at
1416849_at
1416852_a_at
1416866_at
1416868_at
1416870_at
1416871_at
1416875_at
1416876_at
1416888_at
1416893_at
1416896_at
1416897_at
1416909_at
1416918_at
1416920_at
1416926_at
1416928_at
1416931_at
1416934_at
1416939_at
1416945_at
1416956_at
1416960_at
1416962_at
1416978_at
1416981_at
1416986_a_at
1416988_at
1416994_at
1416996_at
1416998_at
1416999_at
1417000_at
1417010_at
1417018_at
1417023_a_at
1417025_at
1417033_at
1417034_at
1417042_at
1417045_at
1417057_a_at
1417060_at
1417061_at
1417062_at
1417063_at
1417065_at
1417069_a_at
1417084_at
1417087_at
1417094_at
1417096_at
1417097_at
1417100_at
1417111_at
1417114_at
1417118_a_at
1417120_at
1417122_at
1417123_at
1417125_at
1417130_s_at
1417134_at
1417135_at
1417136_s_at
1417144_at
1417146_at
1417161_at
1417170_at
1417175_at
1417177_at
1417193_at
1417202_s_at
1417203_at
1417205_at
1417208_at
1417209_at
1417210_at
1417211_a_at
1417212_at
1417213_a_at
1417222_a_at
1417226_at
1417229_at
1417233_at
1417237_at
1417240_at
1417245_at
1417248_at
1417253_at
1417255_at
1417261_at
1417265_s_at
1417266_at
1417268_at
1417271_a_at
1417277_at
1417288_at
1417289_at
1417292_at
1417293_at
1417294_at
1417298_at
1417309_at
1417328_at
1417333_at
1417341_a_at
1417346_at
1417348_at
1417350_at
1417351_a_at
1417352_s_at
1417353_x_at
1417371_at
1417372_a_at
1417376_a_at
1417377_at
1417378_at
1417381_at
1417384_at
1417387_at
1417389_at
1417392_a_at
1417393_a_at
1417394_at
1417395_at
1417397_at
1417398_at
1417399_at
1417400_at
1417401_at
1417402_at
1417427_at
1417434_at
1417440_at
1417441_at
1417442_a_at
1417446_at
1417458_s_at
1417461_at
1417462_at
1417472_at
1417477_at
1417500_a_at
1417506_at
1417509_at
1417511_at
1417512_at
1417516_at
1417517_at
1417519_at
1417522_at
1417523_at
1417527_at
1417534_at
1417538_at
1417539_at
1417542_at
1417558_at
1417559_at
1417560_at
1417571_at
1417584_at
1417590_at
1417591_at
1417601_at
1417604_at
1417611_at
1417613_at
1417619_at
1417624_at
1417627_a_at
1417628_at
1417631_at
1417639_at
1417648_s_at
1417649_at
1417654_at
1417655_a_at
1417661_at
1417663_a_at
1417664_a_at
1417671_at
1417676_a_at
1417688_at
1417693_a_at
1417694_at
1417697_at
1417702_a_at
1417705_at
1417707_at
1417716_at
1417721_s_at
1417730_at
1417736_at
1417740_at
1417750_a_at
1417751_at
1417752_at
1417756_a_at
1417764_at
1417767_at
1417775_at
1417777_at
1417779_at
1417783_at
1417796_at
1417800_at
1417801_a_at
1417813_at
1417826_at
1417831_at
1417848_at
1417849_at
1417850_at
1417851_at
1417856_at
1417876_at
1417877_at
1417883_at
1417884_at
1417888_at
1417892_a_at
1417902_at
1417904_at
1417922_at
1417928_at
1417929_at
1417930_at
1417932_at
1417936_at
1417941_at
1417961_a_at
1417976_at
1418004_a_at
1418007_at
1418011_a_at
1418015_at
1418018_at
1418019_at
1418020_s_at
1418021_at
1418036_at
1418049_at
1418052_at
1418062_at
1418069_at
1418072_at
1418074_at
1418075_at
1418084_at
1418092_s_at
1418103_at
1418110_a_at
1418114_at
1418123_at
1418126_at
1418143_at
1418144_a_at
1418152_at
1418154_at
1418162_at
1418163_at
1418172_at
1418188_a_at
1418189_s_at
1418192_at
1418195_at
1418196_at
1418206_at
1418217_at
1418222_at
1418228_at
1418230_a_at
1418231_at
1418238_at
1418240_at
1418243_at
1418255_s_at
1418257_at
1418277_at
1418280_at
1418288_at
1418323_at
1418325_at
1418326_at
1418329_at
1418334_at
1418335_a_at
1418337_at
1418355_at
1418365_at
1418375_at
1418377_a_at
1418384_at
1418386_at
1418390_at
1418391_at
1418394_a_at
1418397_at
1418401_a_at
1418411_at
1418419_at
1418429_at
1418431_at
1418437_a_at
1418442_at
1418443_at
1418448_at
1418457_at
1418463_at
1418465_at
1418474_at
1418483_a_at
1418509_at
1418510_s_at
1418513_at
1418514_at
1418515_at
1418518_at
1418520_at
1418526_at
1418527_a_at
1418535_at
1418563_at
1418569_at
1418571_at
1418572_x_at
1418573_a_at
1418577_at
1418578_at
1418583_at
1418586_at
1418587_at
1418607_at
1418616_at
1418627_at
1418634_at
1418635_at
1418637_at
1418641_at
1418643_at
1418645_at
1418646_at
1418650_at
1418655_at
1418656_at
1418658_at
1418662_at
1418672_at
1418693_at
1418698_a_at
1418701_at
1418711_at
1418718_at
1418719_at
1418727_at
1418741_at
1418760_at
1418763_at
1418764_a_at
1418774_a_at
1418778_at
1418781_at
1418793_at
1418794_at
1418797_at
1418801_at
1418809_at
1418816_at
1418817_at
1418825_at
1418829_a_at
1418838_at
1418840_at
1418843_at
1418851_at
1418865_at
1418884_x_at
1418890_a_at
1418891_a_at
1418892_at
1418893_at
1418894_s_at
1418911_s_at
1418912_at
1418927_a_at
1418929_at
1418937_at
1418942_at
1418946_at
1418949_at
1418968_at
1418972_at
1418973_at
1418974_at
1418975_at
1418982_at
1418986_a_at
1418988_at
1418989_at
1418991_at
1418992_at
1418993_s_at
1418996_a_at
1418999_at
1419024_at
1419026_at
1419029_at
1419030_at
1419038_a_at
1419047_at
1419067_a_at
1419069_at
1419078_at
1419082_at
1419098_at
1419099_x_at
1419101_at
1419102_at
1419111_at
1419112_at
1419114_at
1419120_at
1419125_at
1419127_at
1419128_at
1419130_at
1419132_at
1419138_at
1419149_at
1419153_at
1419162_s_at
1419168_at
1419177_at
1419189_at
1419190_at
1419191_at
1419193_a_at
1419194_s_at
1419208_at
1419213_at
1419221_a_at
1419235_s_at
1419247_at
1419248_at
1419249_at
1419253_at
1419254_at
1419256_at
1419257_at
1419274_at
1419276_at
1419277_at
1419280_at
1419283_s_at
1419299_at
1419308_at
1419309_at
1419310_s_at
1419313_at
1419315_at
1419322_at
1419329_at
1419352_at
1419354_at
1419356_at
1419361_at
1419370_a_at
1419372_at
1419385_a_at
1419394_s_at
1419396_at
1419410_at
1419447_s_at
1419450_at
1419451_at
1419456_at
1419459_a_at
1419477_at
1419483_at
1419499_at
1419508_at
1419519_at
1419522_at
1419526_at
1419537_at
1419549_at
1419554_at
1419561_at
1419568_at
1419572_a_at
1419577_at
1419583_at
1419598_at
1419605_at
1419609_at
1419627_s_at
1419636_at
1419637_s_at
1419638_at
1419640_at
1419642_at
1419647_a_at
1419651_at
1419655_at
1419656_at
1419660_at
1419665_a_at
1419666_x_at
1419667_at
1419668_at
1419678_at
1419687_at
1419690_at
1419712_at
1419714_at
1419734_at
1419738_a_at
1419749_at
1419754_at
1419768_at
1419769_at
1419805_s_at
1419809_s_at
1419810_x_at
1419821_s_at
1419835_s_at
1419838_s_at
1419866_s_at
1419867_a_at
1419927_s_at
1419932_s_at
1419964_s_at
1419971_s_at
1420013_s_at
1420028_s_at
1420088_at
1420093_s_at
1420113_s_at
1420123_at
1420124_s_at
1420142_s_at
1420148_at
1420170_at
1420196_s_at
1420249_s_at
1420326_s_at
1420330_at
1420331_at
1420336_at
1420342_at
1420372_at
1420374_at
1420375_at
1420380_at
1420381_a_at
1420383_a_at
1420384_at
1420425_at
1420460_a_at
1420464_s_at
1420472_at
1420477_at
1420481_at
1420488_at
1420493_a_at
1420498_a_at
1420499_at
1420505_a_at
1420509_at
1420510_at
1420522_at
1420535_a_at
1420540_a_at
1420547_at
1420548_a_at
1420567_at
1420583_a_at
1420607_at
1420620_a_at
1420629_a_at
1420636_a_at
1420641_a_at
1420652_at
1420654_a_at
1420664_s_at
1420679_a_at
1420684_at
1420715_a_at
1420727_a_at
1420752_at
1420760_s_at
1420772_a_at
1420816_at
1420819_at
1420823_at
1420824_at
1420829_a_at
1420831_at
1420835_at
1420836_at
1420839_at
1420852_a_at
1420862_at
1420867_at
1420873_at
1420874_at
1420887_a_at
1420888_at
1420889_at
1420893_a_at
1420896_at
1420897_at
1420899_at
1420901_a_at
1420904_at
1420905_at
1420911_a_at
1420915_at
1420917_at
1420918_at
1420924_at
1420927_at
1420928_at
1420932_at
1420934_a_at
1420935_a_at
1420950_at
1420951_a_at
1420954_a_at
1420956_at
1420959_at
1420965_a_at
1420970_at
1420981_a_at
1420984_at
1420985_at
1420987_at
1420990_at
1420999_at
1421001_a_at
1421009_at
1421011_at
1421012_at
1421013_at
1421018_at
1421023_at
1421025_at
1421026_at
1421027_a_at
1421031_a_at
1421033_a_at
1421034_a_at
1421038_a_at
1421051_s_at
1421064_at
1421065_at
1421066_at
1421090_at
1421098_at
1421102_a_at
1421121_at
1421127_at
1421129_a_at
1421137_a_at
1421142_s_at
1421143_at
1421144_at
1421155_at
1421184_a_at
1421191_s_at
1421197_a_at
1421198_at
1421204_a_at
1421209_s_at
1421217_a_at
1421252_a_at
1421260_a_at
1421267_a_at
1421268_at
1421269_at
1421284_at
1421285_at
1421307_at
1421308_at
1421322_a_at
1421324_a_at
1421333_a_at
1421352_at
1421358_at
1421366_at
1421376_at
1421378_s_at
1421384_at
1421385_a_at
1421392_a_at
1421402_at
1421408_at
1421413_a_at
1421469_a_at
1421473_at
1421487_a_at
1421491_a_at
1421492_at
1421500_at
1421525_a_at
1421529_a_at
1421551_s_at
1421578_at
1421604_a_at
1421640_a_at
1421664_a_at
1421679_a_at
1421708_a_at
1421720_a_at
1421731_a_at
1421733_a_at
1421754_at
1421797_a_at
1421811_at
1421816_at
1421817_at
1421818_at
1421821_at
1421828_at
1421840_at
1421842_a_at
1421845_at
1421857_at
1421889_a_at
1421895_at
1421900_at
1421904_at
1421905_at
1421906_at
1421907_at
1421908_a_at
1421910_at
1421914_s_at
1421917_at
1421922_at
1421923_at
1421957_a_at
1421976_at
1421977_at
1421998_at
1422010_at
1422013_at
1422015_a_at
1422024_at
1422025_at
1422046_at
1422062_at
1422063_a_at
1422079_at
1422082_a_at
1422106_a_at
1422123_s_at
1422125_at
1422128_at
1422190_at
1422191_at
1422268_a_at
1422327_s_at
1422341_s_at
1422437_at
1422438_at
1422444_at
1422445_at
1422452_at
1422460_at
1422463_a_at
1422468_at
1422469_at
1422470_at
1422485_at
1422494_s_at
1422499_at
1422502_at
1422503_s_at
1422510_at
1422511_a_at
1422522_at
1422524_at
1422526_at
1422527_at
1422532_at
1422537_a_at
1422538_at
1422539_at
1422549_at
1422550_a_at
1422551_at
1422553_at
1422556_at
1422566_at
1422567_at
1422573_at
1422591_at
1422601_at
1422603_at
1422612_at
1422615_at
1422621_at
1422624_at
1422637_at
1422638_s_at
1422645_at
1422661_at
1422670_at
1422680_at
1422681_at
1422697_s_at
1422698_s_at
1422707_at
1422737_at
1422740_at
1422748_at
1422754_at
1422769_at
1422772_at
1422776_at
1422780_at
1422785_at
1422786_at
1422787_at
1422791_at
1422793_at
1422799_at
1422804_at
1422810_at
1422818_at
1422821_s_at
1422822_at
1422823_at
1422824_s_at
1422842_at
1422850_at
1422854_at
1422857_at
1422864_at
1422869_at
1422886_a_at
1422892_s_at
1422901_at
1422902_s_at
1422903_at
1422910_s_at
1422943_a_at
1422946_a_at
1422948_s_at
1422959_s_at
1422962_a_at
1422965_at
1422966_a_at
1422967_a_at
1422978_at
1422993_s_at
1423006_at
1423017_a_at
1423045_at
1423046_s_at
1423048_a_at
1423049_a_at
1423059_at
1423063_at
1423064_at
1423065_at
1423066_at
1423068_at
1423081_a_at
1423088_at
1423089_at
1423094_at
1423100_at
1423110_at
1423114_at
1423117_at
1423120_at
1423129_at
1423152_at
1423154_at
1423155_at
1423158_at
1423159_at
1423160_at
1423161_s_at
1423163_at
1423164_at
1423182_at
1423184_at
1423185_a_at
1423191_at
1423192_at
1423194_at
1423196_at
1423198_a_at
1423201_at
1423204_at
1423205_at
1423214_at
1423217_a_at
1423219_a_at
1423223_a_at
1423228_at
1423229_at
1423233_at
1423234_at
1423239_at
1423248_at
1423249_at
1423266_at
1423267_s_at
1423269_a_at
1423275_at
1423290_at
1423295_at
1423298_at
1423306_at
1423308_at
1423315_at
1423319_at
1423322_at
1423324_at
1423326_at
1423330_at
1423347_at
1423349_at
1423354_at
1423355_at
1423358_at
1423361_at
1423362_at
1423363_at
1423371_at
1423375_at
1423392_at
1423407_a_at
1423413_at
1423414_at
1423416_at
1423418_at
1423430_at
1423432_at
1423433_at
1423445_at
1423452_at
1423456_at
1423457_at
1423460_at
1423468_at
1423478_at
1423479_at
1423481_at
1423488_at
1423489_at
1423490_at
1423501_at
1423505_at
1423519_at
1423522_at
1423557_at
1423566_a_at
1423569_at
1423570_at
1423584_at
1423586_at
1423590_at
1423592_at
1423593_a_at
1423594_a_at
1423596_at
1423597_at
1423600_a_at
1423605_a_at
1423614_at
1423617_at
1423621_a_at
1423624_at
1423628_s_at
1423632_at
1423646_at
1423652_at
1423659_a_at
1423668_at
1423669_at
1423674_at
1423675_at
1423677_at
1423680_at
1423682_a_at
1423701_at
1423702_at
1423703_at
1423704_at
1423706_a_at
1423707_at
1423711_at
1423718_at
1423724_at
1423725_at
1423731_at
1423743_at
1423745_at
1423754_at
1423756_s_at
1423762_at
1423765_at
1423786_at
1423793_at
1423794_at
1423795_at
1423797_at
1423812_s_at
1423814_at
1423815_at
1423821_at
1423834_s_at
1423835_at
1423836_at
1423843_at
1423861_at
1423862_at
1423865_at
1423876_at
1423878_at
1423883_at
1423885_at
1423889_at
1423901_at
1423903_at
1423904_a_at
1423905_at
1423910_at
1423922_s_at
1423937_at
1423942_a_at
1423953_at
1423954_at
1423957_at
1423963_at
1423967_at
1423969_at
1423971_at
1423974_at
1423975_s_at
1423994_at
1423998_at
1424017_a_at
1424019_at
1424027_at
1424031_at
1424050_s_at
1424056_at
1424059_at
1424067_at
1424070_at
1424077_at
1424078_s_at
1424079_x_at
1424080_at
1424082_at
1424092_at
1424101_at
1424105_a_at
1424108_at
1424109_a_at
1424111_at
1424117_at
1424121_at
1424125_at
1424126_at
1424130_a_at
1424132_at
1424144_at
1424156_at
1424159_at
1424161_at
1424164_at
1424172_at
1424175_at
1424179_at
1424183_at
1424186_at
1424191_a_at
1424194_at
1424195_a_at
1424200_s_at
1424202_at
1424208_at
1424212_at
1424213_at
1424225_at
1424242_at
1424243_at
1424246_a_at
1424247_at
1424250_a_at
1424252_at
1424259_at
1424268_at
1424284_at
1424287_at
1424288_at
1424289_at
1424296_at
1424302_at
1424323_at
1424325_at
1424333_at
1424334_at
1424335_at
1424350_s_at
1424354_at
1424360_at
1424361_at
1424370_s_at
1424378_at
1424383_at
1424385_at
1424389_at
1424394_at
1424398_at
1424399_at
1424403_a_at
1424405_at
1424412_at
1424416_at
1424420_at
1424426_at
1424436_at
1424440_at
1424441_at
1424443_at
1424444_a_at
1424446_at
1424453_at
1424454_at
1424459_at
1424460_s_at
1424463_at
1424466_at
1424473_at
1424484_at
1424486_a_at
1424503_at
1424505_at
1424535_at
1424548_at
1424560_at
1424566_s_at
1424573_at
1424577_at
1424579_at
1424581_at
1424585_at
1424598_at
1424602_s_at
1424604_s_at
1424607_a_at
1424609_a_at
1424610_at
1424611_x_at
1424613_at
1424616_s_at
1424617_at
1424625_a_at
1424632_a_at
1424638_at
1424643_at
1424645_at
1424656_s_at
1424657_at
1424663_at
1424666_at
1424670_s_at
1424675_at
1424684_at
1424685_at
1424715_at
1424723_s_at
1424726_at
1424727_at
1424733_at
1424738_at
1424746_at
1424748_at
1424749_at
1424753_at
1424754_at
1424755_at
1424759_at
1424760_a_at
1424769_s_at
1424770_at
1424775_at
1424776_a_at
1424778_at
1424780_a_at
1424781_at
1424826_s_at
1424831_at
1424836_a_at
1424842_a_at
1424850_at
1424857_a_at
1424862_s_at
1424863_a_at
1424869_at
1424877_a_at
1424887_at
1424902_at
1424904_at
1424912_at
1424913_at
1424914_at
1424918_at
1424921_at
1424922_a_at
1424926_at
1424928_at
1424929_a_at
1424940_s_at
1424942_a_at
1424971_at
1424976_at
1424980_s_at
1424981_at
1424982_a_at
1424983_a_at
1424986_s_at
1424987_at
1424988_at
1424990_at
1424992_at
1424996_at
1425019_at
1425020_at
1425026_at
1425027_s_at
1425036_a_at
1425050_at
1425051_at
1425053_at
1425066_a_at
1425075_at
1425076_at
1425082_s_at
1425106_a_at
1425125_at
1425133_s_at
1425134_a_at
1425140_at
1425173_s_at
1425186_at
1425189_a_at
1425190_a_at
1425191_at
1425193_at
1425195_a_at
1425196_a_at
1425204_s_at
1425214_at
1425225_at
1425227_a_at
1425228_a_at
1425263_a_at
1425269_at
1425281_a_at
1425294_at
1425319_s_at
1425327_at
1425329_a_at
1425330_a_at
1425331_at
1425346_at
1425350_a_at
1425351_at
1425368_a_at
1425373_a_at
1425405_a_at
1425407_s_at
1425419_a_at
1425434_a_at
1425435_at
1425444_a_at
1425451_s_at
1425455_a_at
1425456_a_at
1425458_a_at
1425459_at
1425461_at
1425465_a_at
1425472_a_at
1425474_a_at
1425481_at
1425482_s_at
1425485_at
1425487_at
1425488_at
1425496_at
1425497_a_at
1425512_at
1425516_at
1425517_s_at
1425519_a_at
1425532_a_at
1425533_a_at
1425545_x_at
1425546_a_at
1425548_a_at
1425561_at
1425565_at
1425572_a_at
1425576_at
1425577_at
1425581_s_at
1425597_a_at
1425598_a_at
1425608_at
1425609_at
1425610_s_at
1425614_x_at
1425621_at
1425632_a_at
1425638_at
1425639_at
1425656_a_at
1425658_at
1425663_at
1425665_a_at
1425668_a_at
1425675_s_at
1425678_a_at
1425682_a_at
1425686_at
1425711_a_at
1425713_a_at
1425714_a_at
1425718_a_at
1425719_a_at
1425725_s_at
1425726_x_at
1425731_at
1425732_a_at
1425733_a_at
1425736_at
1425742_a_at
1425745_a_at
1425760_a_at
1425776_a_at
1425784_a_at
1425797_a_at
1425801_x_at
1425803_a_at
1425806_a_at
1425809_at
1425810_a_at
1425811_a_at
1425837_a_at
1425844_a_at
1425845_a_at
1425850_a_at
1425855_a_at
1425863_a_at
1425869_a_at
1425899_a_at
1425902_a_at
1425911_a_at
1425929_a_at
1425930_a_at
1425933_a_at
1425951_a_at
1425956_a_at
1425964_x_at
1425969_a_at
1425974_a_at
1425977_a_at
1425979_a_at
1425981_a_at
1425983_x_at
1425993_a_at
1426004_a_at
1426009_a_at
1426017_a_at
1426051_a_at
1426065_a_at
1426081_a_at
1426088_at
1426089_a_at
1426100_a_at
1426133_a_at
1426151_a_at
1426164_a_at
1426184_a_at
1426223_at
1426227_s_at
1426236_a_at
1426242_at
1426246_at
1426250_s_at
1426258_at
1426259_at
1426260_a_at
1426261_s_at
1426275_a_at
1426276_at
1426278_at
1426279_at
1426286_at
1426297_at
1426299_at
1426304_x_at
1426310_at
1426313_at
1426315_a_at
1426316_at
1426323_x_at
1426324_at
1426327_s_at
1426333_a_at
1426344_at
1426349_s_at
1426356_at
1426360_at
1426366_at
1426370_at
1426371_at
1426381_at
1426382_at
1426387_x_at
1426397_at
1426403_at
1426408_at
1426415_a_at
1426422_at
1426423_at
1426434_at
1426438_at
1426440_at
1426447_at
1426449_a_at
1426450_at
1426459_s_at
1426460_a_at
1426462_at
1426463_at
1426475_at
1426487_a_at
1426488_at
1426490_at
1426491_at
1426492_at
1426495_at
1426496_at
1426503_a_at
1426505_at
1426513_at
1426516_a_at
1426519_at
1426524_at
1426528_at
1426533_at
1426567_a_at
1426572_at
1426574_a_at
1426575_at
1426576_at
1426582_at
1426583_at
1426584_a_at
1426596_a_at
1426599_a_at
1426600_at
1426609_at
1426612_at
1426614_at
1426619_at
1426622_a_at
1426623_a_at
1426624_a_at
1426626_at
1426635_at
1426642_at
1426648_at
1426653_at
1426667_a_at
1426678_at
1426680_at
1426687_at
1426690_a_at
1426692_at
1426701_at
1426718_at
1426719_at
1426724_at
1426726_at
1426727_s_at
1426733_at
1426741_a_at
1426744_at
1426750_at
1426752_at
1426754_x_at
1426755_at
1426756_at
1426759_at
1426764_at
1426774_at
1426778_at
1426780_at
1426783_at
1426784_at
1426785_s_at
1426787_at
1426791_at
1426792_s_at
1426794_at
1426802_at
1426803_at
1426805_at
1426806_at
1426824_at
1426828_at
1426831_at
1426832_at
1426833_at
1426837_at
1426838_at
1426839_at
1426840_at
1426843_at
1426844_a_at
1426846_at
1426849_at
1426857_a_at
1426860_at
1426861_at
1426866_at
1426873_s_at
1426875_s_at
1426878_at
1426883_at
1426899_at
1426901_s_at
1426904_s_at
1426905_a_at
1426906_at
1426907_s_at
1426915_at
1426921_at
1426933_at
1426942_at
1426943_at
1426952_at
1426956_a_at
1426963_at
1426968_a_at
1426970_a_at
1426972_at
1426975_at
1426979_at
1426983_at
1426985_s_at
1426994_at
1426995_a_at
1426999_at
1427003_at
1427006_at
1427007_at
1427014_at
1427024_at
1427027_a_at
1427030_at
1427033_at
1427037_at
1427041_at
1427050_at
1427057_at
1427061_at
1427062_at
1427069_at
1427070_at
1427073_at
1427074_at
1427085_at
1427088_at
1427091_at
1427094_at
1427097_at
1427098_at
1427099_at
1427100_at
1427113_s_at
1427128_at
1427129_a_at
1427134_at
1427136_s_at
1427143_at
1427145_at
1427150_at
1427153_at
1427160_at
1427163_at
1427174_at
1427177_at
1427186_a_at
1427188_at
1427189_at
1427199_at
1427228_at
1427233_at
1427236_a_at
1427248_at
1427254_at
1427255_s_at
1427266_at
1427271_at
1427276_at
1427282_a_at
1427283_at
1427287_s_at
1427297_at
1427306_at
1427310_at
1427313_at
1427319_at
1427325_s_at
1427329_a_at
1427334_s_at
1427347_s_at
1427350_a_at
1427351_s_at
1427358_a_at
1427367_at
1427368_x_at
1427385_s_at
1427405_s_at
1427407_s_at
1427408_a_at
1427410_at
1427412_s_at
1427424_at
1427430_at
1427434_at
1427439_s_at
1427447_a_at
1427449_a_at
1427455_x_at
1427456_at
1427468_at
1427471_at
1427511_at
1427539_a_at
1427548_a_at
1427559_a_at
1427564_at
1427565_a_at
1427567_a_at
1427619_a_at
1427651_x_at
1427658_at
1427660_x_at
1427661_a_at
1427663_a_at
1427672_a_at
1427682_a_at
1427683_at
1427691_a_at
1427705_a_at
1427718_a_at
1427730_a_at
1427736_a_at
1427742_a_at
1427760_s_at
1427763_a_at
1427785_x_at
1427820_at
1427844_a_at
1427882_at
1427883_a_at
1427885_at
1427902_at
1427903_at
1427904_s_at
1427905_at
1427907_at
1427912_at
1427921_s_at
1427927_at
1427929_a_at
1427931_s_at
1427932_s_at
1427947_at
1427951_s_at
1427955_a_at
1427978_at
1427987_at
1427988_s_at
1427992_a_at
1427994_at
1427996_at
1427998_at
1428004_at
1428018_a_at
1428045_a_at
1428049_a_at
1428057_a_at
1428058_at
1428064_at
1428070_at
1428071_at
1428072_a_at
1428078_at
1428081_at
1428083_at
1428087_at
1428095_a_at
1428100_at
1428126_a_at
1428129_at
1428137_at
1428155_at
1428187_at
1428189_at
1428191_s_at
1428193_at
1428194_at
1428229_at
1428230_at
1428241_at
1428242_at
1428267_at
1428279_a_at
1428280_at
1428288_at
1428289_at
1428299_at
1428328_at
1428330_at
1428337_at
1428346_at
1428353_at
1428364_at
1428367_at
1428369_s_at
1428374_at
1428381_a_at
1428442_at
1428452_at
1428500_at
1428507_at
1428515_at
1428529_at
1428531_at
1428588_a_at
1428610_at
1428611_at
1428616_at
1428655_at
1428662_a_at
1428667_at
1428698_at
1428736_at
1428740_a_at
1428751_at
1428753_a_at
1428760_at
1428788_at
[truncated: 1,612 more rows]

## Sheet: liver
AFFYMETRIX ID
1415674_a_at
1415685_at
1415697_at
1415705_at
1415708_at
1415709_s_at
1415710_at
1415712_at
1415717_at
1415728_at
1415743_at
1415750_at
1415758_at
1415760_s_at
1415773_at
1415776_at
1415792_at
1415795_at
1415802_at
1415807_s_at
1415818_at
1415830_at
1415834_at
1415849_s_at
1415871_at
1415892_at
1415895_at
1415896_x_at
1415904_at
1415906_at
1415909_at
1415910_s_at
1415911_at
1415926_at
1415932_x_at
1415940_at
1415950_a_at
1415961_at
1415964_at
1415965_at
1415982_at
1415988_at
1415992_at
1415993_at
1415996_at
1415997_at
1416010_a_at
1416016_at
1416021_a_at
1416029_at
1416030_a_at
1416041_at
1416049_at
1416066_at
1416067_at
1416071_at
1416086_at
1416101_a_at
1416102_at
1416104_at
1416105_at
1416106_at
1416108_a_at
1416125_at
1416130_at
1416131_s_at
1416132_at
1416137_at
1416142_at
1416144_a_at
1416153_at
1416155_at
1416156_at
1416159_at
1416162_at
1416178_a_at
1416180_a_at
1416184_s_at
1416187_s_at
1416188_at
1416190_a_at
1416191_at
1416193_at
1416194_at
1416195_at
1416203_at
1416204_at
1416208_at
1416215_at
1416216_at
1416222_at
1416229_at
1416230_at
1416235_at
1416237_at
1416247_at
1416250_at
1416256_a_at
1416258_at
1416261_at
1416262_at
1416268_at
1416290_a_at
1416308_at
1416321_s_at
1416331_a_at
1416332_at
1416354_at
1416356_at
1416368_at
1416369_at
1416370_at
1416374_at
1416375_at
1416382_at
1416386_a_at
1416389_a_at
1416395_at
1416400_at
1416402_at
1416411_at
1416424_at
1416436_a_at
1416442_at
1416443_a_at
1416447_at
1416449_x_at
1416483_at
1416488_at
1416494_at
1416497_at
1416499_a_at
1416511_a_at
1416517_at
1416521_at
1416525_at
1416527_at
1416532_at
1416539_at
1416542_at
1416543_at
1416554_at
1416568_a_at
1416589_at
1416590_a_at
1416593_at
1416605_at
1416610_a_at
1416618_at
1416621_at
1416630_at
1416631_at
1416632_at
1416633_a_at
1416637_at
1416639_at
1416656_at
1416661_at
1416665_at
1416666_at
1416698_a_at
1416704_at
1416705_at
1416706_at
1416708_a_at
1416709_a_at
1416722_at
1416736_at
1416739_a_at
1416751_a_at
1416755_at
1416756_at
1416767_a_at
1416770_at
1416773_at
1416775_at
1416778_at
1416780_at
1416794_at
1416795_at
1416799_at
1416800_at
1416806_at
1416818_at
1416826_a_at
1416831_at
1416832_at
1416833_at
1416835_s_at
1416840_at
1416841_at
1416842_at
1416855_at
1416858_a_at
1416866_at
1416867_at
1416868_at
1416880_at
1416881_at
1416888_at
1416893_at
1416895_at
1416896_at
1416897_at
1416907_at
1416918_at
1416923_a_at
1416926_at
1416942_at
1416943_at
1416945_at
1416953_at
1416955_at
1416958_at
1416960_at
1416982_at
1416983_s_at
1416996_at
1416998_at
1417008_at
1417010_at
1417014_at
1417017_at
1417023_a_at
1417025_at
1417027_at
1417028_a_at
1417034_at
1417035_at
1417039_a_at
1417040_a_at
1417041_at
1417045_at
1417057_a_at
1417063_at
1417065_at
1417067_s_at
1417077_at
1417086_at
1417087_at
1417098_s_at
1417109_at
1417113_at
1417120_at
1417141_at
1417142_at
1417146_at
1417168_a_at
1417169_at
1417177_at
1417184_s_at
1417185_at
1417190_at
1417191_at
1417192_at
1417202_s_at
1417203_at
1417208_at
1417209_at
1417210_at
1417223_at
1417226_at
1417231_at
1417232_at
1417233_at
1417235_at
1417236_at
1417239_at
1417240_at
1417244_a_at
1417251_at
1417253_at
1417255_at
1417264_at
1417265_s_at
1417267_s_at
1417271_a_at
1417273_at
1417279_at
1417280_at
1417292_at
1417293_at
1417306_at
1417309_at
1417311_at
1417339_a_at
1417341_a_at
1417351_a_at
1417352_s_at
1417360_at
1417366_s_at
1417372_a_at
1417376_a_at
1417377_at
1417378_at
1417381_at
1417383_at
1417386_at
1417398_at
1417399_at
1417400_at
1417403_at
1417404_at
1417406_at
1417409_at
1417426_at
1417431_a_at
1417432_a_at
1417434_at
1417435_at
1417441_at
1417442_a_at
1417453_at
1417454_at
1417461_at
1417462_at
1417466_at
1417491_at
1417492_at
1417501_at
1417506_at
1417516_at
1417533_a_at
1417538_at
1417539_at
1417544_a_at
1417571_at
1417585_at
1417592_at
1417619_at
1417622_at
1417626_at
1417633_at
1417636_at
1417648_s_at
1417671_at
1417684_at
1417703_at
1417706_at
1417707_at
1417709_at
1417714_x_at
1417734_at
1417739_at
1417750_a_at
1417761_at
1417764_at
1417767_at
1417770_s_at
1417773_at
1417775_at
1417783_at
1417785_at
1417791_a_at
1417793_at
1417800_at
1417801_a_at
1417811_at
1417815_a_at
1417816_s_at
1417818_at
1417819_at
1417820_at
1417826_at
1417828_at
1417843_s_at
1417844_at
1417847_at
1417866_at
1417871_at
1417877_at
1417880_at
1417891_at
1417896_at
1417904_at
1417930_at
1417931_at
1417932_at
1417935_at
1417936_at
1417941_at
1417946_at
1417952_at
1417953_at
1417963_at
1417967_at
1417968_a_at
1417969_at
1417970_at
1417980_a_at
1417981_at
1417982_at
1417983_a_at
1417991_at
1418007_at
1418011_a_at
1418012_at
1418013_at
1418014_a_at
1418015_at
1418021_at
1418024_at
1418025_at
1418028_at
1418038_s_at
1418039_at
1418052_at
1418084_at
1418085_at
1418088_a_at
1418097_a_at
1418099_at
1418103_at
1418123_at
1418128_at
1418129_at
1418133_at
1418138_at
1418144_a_at
1418148_at
1418150_at
1418151_at
1418164_at
1418171_at
1418174_at
1418180_at
1418183_a_at
1418188_a_at
1418191_at
1418192_at
1418200_at
1418206_at
1418217_at
1418243_at
1418249_at
1418250_at
1418254_at
1418257_at
1418265_s_at
1418279_a_at
1418288_at
1418301_at
1418305_s_at
1418311_at
1418312_at
1418322_at
1418329_at
1418331_at
1418335_a_at
1418341_at
1418344_at
1418359_at
1418387_at
1418394_a_at
1418395_at
1418397_at
1418401_a_at
1418419_at
1418427_at
1418433_at
1418434_at
1418436_at
1418442_at
1418443_at
1418445_at
1418446_at
1418447_at
1418448_at
1418453_a_at
1418455_at
1418462_at
1418472_at
1418474_at
1418482_at
1418486_at
1418490_at
1418496_at
1418502_a_at
1418507_s_at
1418520_at
1418529_at
1418536_at
1418537_at
1418563_at
1418572_x_at
1418573_a_at
1418580_at
1418586_at
1418595_at
1418596_at
1418600_at
1418601_at
1418603_at
1418604_at
1418628_at
1418646_at
1418649_at
1418653_at
1418655_at
1418659_at
1418660_at
1418664_at
1418694_at
1418697_at
1418701_at
1418704_at
1418737_at
1418745_at
1418746_at
1418763_at
1418765_at
1418766_s_at
1418779_at
1418780_at
1418794_at
1418801_at
1418804_at
1418808_at
1418815_at
1418817_at
1418819_at
1418823_at
1418825_at
1418835_at
1418837_at
1418838_at
1418844_at
1418851_at
1418858_at
1418859_at
1418865_at
1418889_a_at
1418915_at
1418918_at
1418923_at
1418927_a_at
1418932_at
1418940_at
1418946_at
1418979_at
1418989_at
1419024_at
1419037_at
1419038_a_at
1419042_at
1419043_a_at
1419045_at
1419054_a_at
1419059_at
1419061_at
1419068_at
1419072_at
1419074_at
1419075_s_at
1419089_at
1419091_a_at
1419094_at
1419097_a_at
1419100_at
1419103_a_at
1419114_at
1419121_at
1419134_at
1419158_a_at
1419159_at
1419162_s_at
1419170_at
1419172_at
1419173_at
1419176_at
1419180_at
1419190_at
1419196_at
1419197_x_at
1419213_at
1419256_at
1419257_at
1419276_at
1419281_a_at
1419283_s_at
1419291_x_at
1419298_at
1419299_at
1419301_at
1419305_a_at
1419308_at
1419310_s_at
1419318_at
1419319_at
1419322_at
1419329_at
1419352_at
1419365_at
1419372_at
1419385_a_at
1419395_at
1419398_a_at
1419407_at
1419423_at
1419430_at
1419435_at
1419436_at
1419459_a_at
1419462_s_at
1419484_a_at
1419493_a_at
1419494_a_at
1419502_at
1419509_a_at
1419510_at
1419520_at
1419523_at
1419525_at
1419543_a_at
1419552_at
1419559_at
1419568_at
1419572_a_at
1419573_a_at
1419577_at
1419583_at
1419595_a_at
1419630_a_at
1419636_at
1419637_s_at
1419640_at
1419642_at
1419645_at
1419660_at
1419702_at
1419738_a_at
1419741_at
1419747_at
1419752_at
1419753_at
1419757_at
1419760_a_at
1419809_s_at
1419811_at
1419818_x_at
1419821_s_at
1419839_x_at
1419872_at
1419873_s_at
1419905_s_at
1419927_s_at
1419979_s_at
1420013_s_at
1420089_at
1420093_s_at
1420095_s_at
1420116_s_at
1420124_s_at
1420138_at
1420142_s_at
1420196_s_at
1420326_s_at
1420342_at
1420379_at
1420394_s_at
1420405_at
1420420_at
1420451_at
1420460_a_at
1420472_at
1420478_at
1420479_a_at
1420481_at
1420531_at
1420540_a_at
1420541_at
1420567_at
1420570_x_at
1420603_s_at
1420612_s_at
1420617_at
1420618_at
1420620_a_at
1420621_a_at
1420622_a_at
1420629_a_at
1420630_at
1420634_a_at
1420635_a_at
1420636_a_at
1420646_at
1420649_at
1420654_a_at
1420656_at
1420679_a_at
1420722_at
1420723_at
1420727_a_at
1420731_a_at
1420754_at
1420760_s_at
1420772_a_at
1420809_a_at
1420810_at
1420827_a_at
1420828_s_at
1420831_at
1420835_at
1420836_at
1420841_at
1420842_at
1420843_at
1420867_at
1420868_s_at
1420874_at
1420886_a_at
1420890_at
1420895_at
1420896_at
1420899_at
1420905_at
1420913_at
1420915_at
1420927_at
1420928_at
1420935_a_at
1420965_a_at
1420966_at
1420973_at
1420981_a_at
1420983_at
1420984_at
1421011_at
1421013_at
1421018_at
1421023_at
1421026_at
1421040_a_at
1421041_s_at
1421046_a_at
1421057_at
1421059_a_at
1421074_at
1421075_s_at
1421087_at
1421092_at
1421109_at
1421115_a_at
1421116_a_at
1421135_a_at
1421140_a_at
1421144_at
1421147_at
1421148_a_at
1421156_a_at
1421163_a_at
1421182_at
1421184_a_at
1421209_s_at
1421212_at
1421214_at
1421221_at
1421223_a_at
1421225_a_at
1421258_a_at
1421262_at
1421267_a_at
1421312_a_at
1421321_a_at
1421322_a_at
1421340_at
1421346_a_at
1421363_at
1421382_at
1421392_a_at
1421422_at
1421469_a_at
1421487_a_at
1421491_a_at
1421500_at
1421534_at
1421604_a_at
1421605_a_at
1421622_a_at
1421664_a_at
1421709_a_at
1421733_a_at
1421750_a_at
1421754_at
1421814_at
1421816_at
1421818_at
1421820_a_at
1421821_at
1421824_at
1421830_at
1421835_at
1421839_at
1421845_at
1421848_at
1421852_at
1421870_at
1421874_a_at
1421876_at
1421880_at
1421889_a_at
1421895_at
1421904_at
1421907_at
1421910_at
1421912_at
1421915_a_at
1421918_at
1421921_at
1421922_at
1421943_at
1421947_at
1421955_a_at
1421973_at
1421987_at
1421989_s_at
1421993_a_at
1422000_at
1422001_at
1422053_at
1422063_a_at
1422070_at
1422072_a_at
1422076_at
1422077_at
1422100_at
1422103_a_at
1422144_at
1422147_a_at
1422157_a_at
1422178_a_at
1422198_a_at
1422230_s_at
1422257_s_at
1422286_a_at
1422397_a_at
1422439_a_at
1422452_at
1422463_a_at
1422476_at
1422478_a_at
1422479_at
1422485_at
1422490_at
1422491_a_at
1422492_at
1422493_at
1422499_at
1422502_at
1422511_a_at
1422521_at
1422528_a_at
1422532_at
1422537_a_at
1422538_at
1422551_at
1422558_at
1422579_at
1422591_at
1422597_at
1422601_at
1422619_at
1422621_at
1422631_at
1422636_at
1422638_s_at
1422647_at
1422648_at
1422661_at
1422666_at
1422669_at
1422675_at
1422684_a_at
1422698_s_at
1422701_at
1422702_at
1422703_at
1422736_at
1422751_at
1422764_at
1422769_at
1422780_at
1422788_at
1422826_at
1422833_at
1422842_at
1422845_at
1422850_at
1422854_at
1422857_at
1422869_at
1422879_at
1422895_at
1422904_at
1422905_s_at
1422916_at
1422917_at
1422925_s_at
1422943_a_at
1422948_s_at
1422959_s_at
1422962_a_at
1422973_a_at
1422993_s_at
1422997_s_at
1423041_a_at
1423044_at
1423045_at
1423046_s_at
1423053_at
1423054_at
1423074_at
1423076_at
1423078_a_at
1423094_at
1423103_at
1423104_at
1423114_at
1423117_at
1423119_at
1423140_at
1423141_at
1423153_x_at
1423157_at
1423159_at
1423166_at
1423167_at
1423176_at
1423181_s_at
1423191_at
1423195_at
1423204_at
1423207_at
1423213_at
1423216_a_at
1423233_at
1423237_at
1423241_a_at
1423242_at
1423244_at
1423248_at
1423249_at
1423255_at
1423256_a_at
1423266_at
1423269_a_at
1423277_at
1423278_at
1423290_at
1423291_s_at
1423293_at
1423295_at
1423308_at
1423316_at
1423319_at
1423321_at
1423322_at
1423331_a_at
1423348_at
1423358_at
1423361_at
1423362_at
1423372_at
1423386_at
1423392_at
1423397_at
1423399_a_at
1423408_a_at
1423411_at
1423416_at
1423418_at
1423432_at
1423436_at
1423437_at
1423446_at
1423447_at
1423465_at
1423470_at
1423522_at
1423531_a_at
1423547_at
1423554_at
1423566_a_at
1423571_at
1423574_s_at
1423593_a_at
1423599_a_at
1423611_at
1423612_at
1423621_a_at
1423624_at
1423629_at
1423632_at
1423635_at
1423642_at
1423648_at
1423649_at
1423661_s_at
1423666_s_at
1423667_at
1423681_at
1423693_at
1423696_a_at
1423703_at
1423706_a_at
1423713_at
1423721_at
1423723_s_at
1423731_at
1423740_a_at
1423743_at
1423745_at
1423747_a_at
1423748_at
1423749_s_at
1423765_at
1423768_at
1423786_at
1423792_a_at
1423793_at
1423795_at
1423806_at
1423811_at
1423826_at
1423828_at
1423839_a_at
1423867_at
1423871_at
1423875_at
1423884_at
1423890_x_at
1423891_at
1423895_a_at
1423900_at
1423913_at
1423922_s_at
1423924_s_at
1423938_at
1423957_at
1423959_at
1423964_at
1423968_at
1423986_a_at
1423990_at
1423992_at
1423999_at
1424002_at
1424014_at
1424019_at
1424022_at
1424025_at
1424027_at
1424028_at
1424039_at
1424043_at
1424051_at
1424054_at
1424058_at
1424067_at
1424069_at
1424080_at
1424081_at
1424082_at
1424101_at
1424103_at
1424105_a_at
1424106_at
1424108_at
1424111_at
1424112_at
1424121_at
1424124_at
1424126_at
1424133_at
1424135_at
1424138_at
1424169_at
1424174_at
1424175_at
1424176_a_at
1424186_at
1424189_at
1424191_a_at
1424200_s_at
1424202_at
1424207_at
1424210_at
1424211_at
1424212_at
1424213_at
1424216_a_at
1424221_at
1424223_at
1424224_at
1424225_at
1424226_at
1424231_s_at
1424237_at
1424245_at
1424247_at
1424252_at
1424254_at
1424273_at
1424282_at
1424284_at
1424288_at
1424293_s_at
1424294_at
1424299_at
1424303_at
1424312_at
1424318_at
1424319_at
1424326_at
1424333_at
1424342_at
1424343_a_at
1424344_s_at
1424351_at
1424354_at
1424358_at
1424367_a_at
1424374_at
1424376_at
1424378_at
1424383_at
1424396_a_at
1424398_at
1424399_at
1424406_at
1424412_at
1424418_at
1424420_at
1424425_a_at
1424426_at
1424434_at
1424450_at
1424453_at
1424456_at
1424457_at
1424462_at
1424463_at
1424469_a_at
1424483_at
1424489_a_at
1424493_s_at
1424500_at
1424503_at
1424505_at
1424508_at
1424516_at
1424518_at
1424522_at
1424531_a_at
1424544_at
1424548_at
1424557_at
1424559_at
1424564_at
1424569_at
1424573_at
1424576_s_at
1424579_at
1424598_at
1424599_at
1424607_a_at
1424608_a_at
1424609_a_at
1424614_at
1424617_at
1424626_at
1424638_at
1424644_at
1424645_at
1424651_at
1424654_at
1424656_s_at
1424663_at
1424669_at
1424671_at
1424676_s_at
1424677_at
1424683_at
1424692_at
1424695_at
1424697_at
1424700_at
1424703_at
1424712_at
1424716_at
1424723_s_at
1424735_at
1424737_at
1424738_at
1424740_at
1424753_at
1424768_at
1424778_at
1424780_a_at
1424781_at
1424785_at
1424788_at
1424790_at
1424794_at
1424812_at
1424815_at
1424826_s_at
1424834_s_at
1424835_at
1424840_at
1424841_s_at
1424867_a_at
1424869_at
1424876_s_at
1424877_a_at
1424880_at
1424886_at
1424891_a_at
1424904_at
1424905_a_at
1424907_a_at
1424912_at
1424921_at
1424925_at
1424929_a_at
1424932_at
1424937_at
1424943_at
1424946_a_at
1424951_at
1424953_at
1424954_a_at
1424955_at
1424962_at
1424969_s_at
1424988_at
1424990_at
1424994_at
1424995_at
1425004_s_at
1425023_at
1425030_at
1425034_at
1425036_a_at
1425045_at
1425050_at
1425051_at
1425053_at
1425075_at
1425079_at
1425107_a_at
1425108_a_at
1425125_at
1425127_at
1425134_a_at
1425148_a_at
1425150_at
1425156_at
1425159_at
1425161_a_at
1425163_at
1425177_at
1425178_s_at
1425185_at
1425188_s_at
1425190_a_at
1425191_at
1425193_at
1425195_a_at
1425201_a_at
1425211_at
1425281_a_at
1425300_at
1425303_at
1425312_s_at
1425319_s_at
1425326_at
1425328_at
1425329_a_at
1425330_a_at
1425331_at
1425332_at
1425336_x_at
1425343_at
1425344_at
1425346_at
1425348_a_at
1425355_at
1425365_a_at
1425387_at
1425388_a_at
1425392_a_at
1425409_at
1425422_a_at
1425456_a_at
1425466_at
1425469_a_at
1425496_at
1425503_at
1425505_at
1425508_s_at
1425512_at
1425517_s_at
1425518_at
1425519_a_at
1425525_a_at
1425538_x_at
1425545_x_at
1425553_s_at
1425567_a_at
1425568_a_at
1425576_at
1425603_at
1425610_s_at
1425614_x_at
1425617_at
1425619_s_at
1425627_x_at
1425632_a_at
1425633_at
1425638_at
1425645_s_at
1425656_a_at
1425665_a_at
1425668_a_at
1425676_a_at
1425686_at
1425688_a_at
1425689_at
1425699_a_at
1425702_a_at
1425704_at
1425705_a_at
1425712_at
1425718_a_at
1425719_a_at
1425723_at
1425742_a_at
1425745_a_at
1425746_at
1425762_a_at
1425771_at
1425776_a_at
1425792_a_at
1425803_a_at
1425806_a_at
1425823_at
1425824_a_at
1425826_a_at
1425830_a_at
1425834_a_at
1425837_a_at
1425850_a_at
1425853_s_at
1425855_a_at
1425869_a_at
1425882_at
1425895_a_at
1425918_at
1425921_a_at
1425929_a_at
1425930_a_at
1425933_a_at
1425937_a_at
1425964_x_at
1425977_a_at
1425979_a_at
1425981_a_at
1425993_a_at
1426004_a_at
1426008_a_at
1426037_a_at
1426062_a_at
1426065_a_at
1426083_a_at
1426089_a_at
1426117_a_at
1426146_a_at
1426154_s_at
1426210_x_at
1426215_at
1426221_at
1426239_s_at
1426242_at
1426245_s_at
1426246_at
1426276_at
1426300_at
1426301_at
1426313_at
1426323_x_at
1426326_at
1426332_a_at
1426345_at
1426348_at
1426356_at
1426366_at
1426383_at
1426387_x_at
1426395_s_at
1426397_at
1426403_at
1426406_at
1426411_a_at
1426416_a_at
1426418_at
1426438_at
1426440_at
1426441_at
1426450_at
1426451_at
1426452_a_at
1426460_a_at
1426461_at
1426463_at
1426464_at
1426482_at
1426488_at
1426489_s_at
1426490_at
1426491_at
1426499_at
1426500_at
1426504_a_at
1426516_a_at
1426530_a_at
1426535_at
1426546_at
1426567_a_at
1426581_at
1426582_at
1426583_at
1426584_a_at
1426590_at
1426593_a_at
1426596_a_at
1426609_at
1426622_a_at
1426628_at
1426645_at
1426663_s_at
1426664_x_at
1426666_a_at
1426670_at
1426672_at
1426690_a_at
1426692_at
1426697_a_at
1426708_at
1426714_at
1426715_s_at
1426716_at
1426718_at
1426719_at
1426727_s_at
1426738_at
1426750_at
1426756_at
1426762_s_at
1426765_at
1426774_at
1426777_a_at
1426780_at
1426782_at
1426787_at
1426791_at
1426792_s_at
1426819_at
1426827_at
1426828_at
1426831_at
1426833_at
1426834_s_at
1426837_at
1426840_at
1426843_at
1426850_a_at
1426856_at
1426870_at
1426875_s_at
1426876_at
1426879_at
1426883_at
1426886_at
1426894_s_at
1426895_at
1426901_s_at
1426904_s_at
1426905_a_at
1426911_at
1426915_at
1426918_at
1426921_at
1426933_at
1426942_at
1426946_at
1426948_at
1426950_at
1426959_at
1426964_at
1426965_at
1426966_at
1426985_s_at
1426995_a_at
1427000_at
1427002_s_at
1427011_a_at
1427027_a_at
1427037_at
1427049_s_at
1427051_at
1427052_at
1427055_at
1427057_at
1427064_a_at
1427073_at
1427074_at
1427076_at
1427079_at
1427091_at
1427104_at
1427126_at
1427127_x_at
1427131_s_at
1427136_s_at
1427137_at
1427143_at
1427144_at
1427163_at
1427168_a_at
1427186_a_at
1427191_at
1427202_at
1427213_at
1427228_at
1427233_at
1427244_at
1427248_at
1427251_at
1427254_at
1427255_s_at
1427258_at
1427261_at
1427271_at
1427282_a_at
1427283_at
1427287_s_at
1427302_at
1427319_at
1427322_at
1427331_at
1427347_s_at
1427351_s_at
1427356_at
1427357_at
1427358_a_at
1427364_a_at
1427369_at
1427370_at
1427371_at
1427377_x_at
1427407_s_at
1427410_at
1427413_a_at
1427422_at
1427425_at
1427428_at
1427442_a_at
1427447_a_at
1427455_x_at
1427456_at
1427457_a_at
1427474_s_at
1427480_at
1427482_a_at
1427486_at
1427505_a_at
1427513_at
1427537_at
1427539_a_at
1427548_a_at
1427604_a_at
1427630_x_at
1427638_at
1427651_x_at
1427660_x_at
1427661_a_at
1427663_a_at
1427665_a_at
1427670_a_at
1427672_a_at
1427689_a_at
1427711_a_at
1427743_at
1427747_a_at
1427797_s_at
1427820_at
1427826_a_at
1427844_a_at
1427878_at
1427883_a_at
1427885_at
1427893_a_at
1427902_at
1427916_at
1427929_a_at
1427931_s_at
1427934_at
1427935_at
1427949_at
1427951_s_at
1427963_s_at
1427978_at
1427981_a_at
1427998_at
1428004_at
1428011_a_at
1428021_at
1428022_at
1428064_at
1428070_at
1428078_at
1428081_at
1428083_at
1428087_at
1428098_a_at
1428107_at
1428112_at
1428116_a_at
1428120_at
1428129_at
1428141_at
1428143_a_at
1428160_at
1428165_at
1428191_s_at
1428194_at
1428197_at
1428217_at
1428229_at
1428230_at
1428245_at
1428265_at
1428267_at
1428294_at
1428308_at
1428309_s_at
1428311_at
1428327_at
1428328_at
1428330_at
1428340_s_at
1428346_at
1428351_at
1428357_at
1428364_at
1428368_at
1428369_s_at
1428372_at
1428374_at
1428390_at
1428442_at
1428443_a_at
1428503_a_at
1428505_at
1428507_at
1428515_at
1428529_at
1428531_at
1428534_at
1428573_at
1428580_at
1428585_at
1428587_at
1428612_at
1428655_at
1428662_a_at
1428690_at
1428697_at
1428788_at
1428789_at
1428798_s_at
1428810_at
1428850_x_at
1428869_at
1428871_at
1428881_at
1428907_at
1428917_at
1428935_at
1428942_at
1428988_at
1429005_at
1429052_at
1429078_a_at
1429080_at
1429109_at
1429144_at
1429159_at
1429186_a_at
1429239_a_at
1429240_at
1429246_a_at
1429302_at
1429339_a_at
1429360_at
1429410_at
1429411_a_at
1429533_at
1429568_x_at
1429582_at
1429692_s_at
1429723_at
1429786_a_at
1429787_x_at
1429830_a_at
1430019_a_at
1430020_x_at
1430021_a_at
1430053_a_at
1430292_a_at
1430295_at
1430307_a_at
1430375_a_at
1430388_a_at
1430519_a_at
1430522_a_at
1430533_a_at
1430692_a_at
1430889_a_at
1430976_a_at
1430978_at
1431003_a_at
1431008_at
1431020_a_at
1431037_a_at
1431055_a_at
1431105_a_at
1431166_at
1431181_a_at
1431182_at
1431213_a_at
1431226_a_at
1431274_a_at
1431293_a_at
1431302_a_at
1431304_a_at
1431337_a_at
1431339_a_at
1431375_s_at
1431415_a_at
1431429_a_at
1431431_a_at
1431630_a_at
1431645_a_at
1431692_a_at
1431701_a_at
1431721_a_at
1431734_a_at
1431746_a_at
1431784_a_at
1431803_at
1431804_a_at
1431812_a_at
1431829_a_at
1431832_x_at
1431900_a_at
1431929_a_at
1431951_a_at
1431980_a_at
1432016_a_at
1432143_a_at
1432158_a_at
1432176_a_at
1432181_s_at
1432211_a_at
1432271_a_at
1432282_a_at
1432344_a_at
1432436_a_at
1432488_a_at
1432499_a_at
1432517_a_at
1432543_a_at
1433408_a_at
1433429_at
1433443_a_at
1433444_at
1433445_x_at
1433446_at
1433448_at
1433460_at
1433462_a_at
1433489_s_at
1433490_s_at
1433495_at
1433496_at
1433497_at
1433507_a_at
1433518_at
1433531_at
1433538_at
1433540_x_at
1433548_at
1433565_at
1433574_at
1433582_at
1433589_at
1433593_at
1433594_at
1433595_at
1433658_x_at
1433670_at
1433674_a_at
1433675_at
1433684_at
1433685_a_at
1433691_at
1433702_at
1433711_s_at
1433745_at
1433756_at
1433757_a_at
1433758_at
1433760_a_at
1433775_at
1433808_at
1433816_at
1433842_at
1433843_at
1433869_at
1433883_at
1433887_at
1433899_x_at
1433901_at
1433903_at
1433913_at
1433924_at
1433928_a_at
1433936_at
1433953_at
1433954_at
1434004_at
1434033_at
1434036_at
1434054_at
1434059_at
1434060_at
1434071_a_at
1434104_at
1434113_a_at
1434133_s_at
1434138_at
1434145_s_at
1434150_a_at
1434162_at
1434176_x_at
1434177_at
1434181_at
1434216_a_at
1434229_a_at
1434243_s_at
1434256_s_at
1434272_at
1434281_at
1434311_at
1434320_at
1434328_at
1434330_at
1434332_at
1434335_at
1434340_at
1434348_at
1434372_at
1434390_at
1434391_at
1434402_at
1434403_at
1434416_a_at
1434417_at
1434419_s_at
1434432_at
1434434_s_at
1434442_at
1434472_at
1434481_at
1434487_at
1434496_at
1434511_at
1434513_at
1434517_at
1434518_at
1434542_at
1434546_at
1434547_at
1434560_at
1434569_at
1434578_x_at
1434589_x_at
1434600_at
1434607_at
1434608_at
1434620_s_at
1434624_x_at
1434633_at
1434643_at
1434648_a_at
1434649_at
1434653_at
1434674_at
1434692_at
1434703_at
1434735_at
1434736_at
1434744_at
1434773_a_at
1434775_at
1434783_at
1434791_at
1434820_s_at
1434832_at
1434866_x_at
1434886_at
1434906_at
1434935_at
1434975_x_at
1435018_at
1435030_at
1435066_at
1435067_at
1435087_at
1435101_at
1435129_at
1435176_a_at
1435193_at
1435221_at
1435222_at
1435226_at
1435231_at
1435235_at
1435259_s_at
1435276_a_at
1435290_x_at
1435322_at
1435327_at
1435333_at
1435341_at
1435347_at
1435353_a_at
1435370_a_at
1435371_x_at
1435376_at
1435394_s_at
1435417_at
1435444_at
1435448_at
1435454_a_at
1435458_at
1435463_s_at
1435476_a_at
1435477_s_at
1435493_at
1435494_s_at
1435495_at
1435518_at
1435534_a_at
1435537_at
1435561_at
1435630_s_at
1435631_x_at
1435666_at
1435680_a_at
1435690_at
1435716_x_at
1435733_x_at
1435742_at
1435754_at
1435768_at
1435803_a_at
1435816_at
1435817_x_at
1435863_at
1435864_a_at
1435870_at
1435872_at
1435881_at
1435885_s_at
1435896_at
1435965_at
1435981_at
1436014_a_at
1436038_a_at
1436050_x_at
1436058_at
1436152_a_at
1436162_at
1436228_at
1436269_s_at
1436298_x_at
[truncated: 1,090 more rows]

## Sheet: breast cancer
SYMBOL ID
ASS1
DISC1
ZNF704
SPN
SLC12A2
COL7A1
GTSE1
SLC46A1
ITGA9
ATP2A3
ITGA2
ITGA3
ITGA4
ITGA6
ITGA7
LOC100132288
RARRES1
PHLDA3
PHLDA2
SQLE
FBXL15
FBXL16
FAM169A
FAM116B
RALGAPA2
H19
TPRN
THSD4
COL4A5
CHST1
CHST3
CHST2
ITGAX
ZNF703
ITGAL
ITGAM
HLF
NOV
FAM134B
TRERF1
LOC653501
HERC2P2
TCEA3
CADPS2
CCDC113
CBLC
SPHK1
DPT
CUEDC1
CPEB3
CPEB2
ABAT
LOC100129637
IL10RA
MCM10
TMEM38B
CFH
CFI
CFB
SIDT1
SIX4
LOC283070
MR1
PHOSPHO2
ZFP82
PAPLN
KHDRBS3
DPYSL3
RUNX2
IGFBP2
BOP1
IGFBP5
SKP2
APLNR
S1PR1
TMC4
PRKAR2A
C20orf54
SLC36A4
MLF1
QPRT
MECOM
RSPH1
C9orf129
CLIC5
CLIC2
PKIB
TMEM149
KRTCAP3
RTKN2
KIAA1199
CA5B
ZNF559
C19orf21
MYBL1
NR1D1
PHLDA1
RAC2
RAC3
PBX3
TMOD2
NSUN7
TUBG2
CLEC14A
PER1
DLGAP5
A1BG
CLCN2
HRH1
CLCN5
FBXL18
TGFBR3
PTPN14
C16orf75
CSF2RA
DMD
LRFN4
C2orf81
NDRG4
TBC1D9
HLA-DQB1
TSHZ3
MRC2
THSD1
CAMKK1
LPAR5
ZP3
MYO1G
MYO1F
NDC80
RAD54B
GALNTL4
GALNTL1
ZNF323
GALNTL2
LGALS9
ERCC6L
AVPI1
PLAUR
XIST
TBX2
KIAA1524
LOX
SEMA6D
PRKX
GCNT2
LOC440957
C14orf132
ZNF165
LPCAT2
CALCRL
MGC70857
PIGZ
RHPN1
OLR1
RHPN2
PDK1
PDK4
LNPEP
ALPL
PECR
NAPRT1
OGFRL1
PECI
LOC96610
NTRK2
ARHGAP23
ARHGAP26
ARHGAP25
ARHGAP24
ARHGAP28
NFKBIL2
SYDE1
DDIT4
MYSM1
LOC162632
C1orf38
BMP4
GPR4
SSFA2
ASF1B
LOC344595
GOLGA8A
GOLGA8B
RASSF7
SPRY2
RSAD2
CHD7
CAP2
C3orf59
C3orf58
PRKCB
C3orf52
C3orf57
CAPS
ABCG1
SPC25
HLX
FCER1G
BTG3
BTG2
C4orf32
SRD5A1
HELLS
C15orf48
C15orf41
FHOD3
GJC1
NUAK2
PRKACB
TNFSF10
PFKFB2
LRRC23
KCNK5
C9orf140
BEX4
BEX2
ELTD1
N4BP3
EVI2A
SERPINA5
EVI2B
COL14A1
GNA15
IFFO1
IFFO2
PRKAR1B
MFGE8
IL6ST
TPPP
UPP1
ZNF418
LMBRD2
BCAT1
MACROD1
AKAP5
AKAP7
AKAP2
ORC1L
TMEM170B
NOVA1
FAM64A
TMEM132A
PEG10
FAM92A1
DIO2
CCL22
ALPK3
C8orf42
CDC45
BRF2
FSIP1
MB
NRN1
TRIM47
NCRNA00219
RNF157
TRPV4
RARRES2
IL2RB
IL2RG
C16orf59
RARRES3
PRKCDBP
SLC37A2
CDK18
CDK14
GPR126
GPR125
ATP6V1B1
P2RY8
STS
MMP24
KCNAB2
HVCN1
FBXO17
RND1
RND3
LIF
KIAA1549
LRRC45
LRRC49
B3GNT5
B3GNT7
FNDC4
B3GNT9
FGFR1
DAAM2
HLA-DRB1
HLA-DRB6
XAF1
HLA-DRB5
CCDC159
SYT1
SYT7
SYK
OBFC2A
PER3
LOC100133331
SCHIP1
FAM189A2
SAP30
HFE
TCP11L2
NES
PALMD
ANGPT2
PRSS22
ZFPM2
C1orf51
C1orf56
C1orf54
MPZL2
C1orf59
RGP1
GPR98
SLC22A15
C17orf108
BRIP1
ITGBL1
SASH3
RAB30
PODXL2
IL6R
ENO2
SYCP2
SLC22A18
ACOX2
LOC728613
CFD
OBSCN
PTK7
PTK6
PRKAA2
GAL3ST4
SCARA3
IL17RD
ATG16L2
MATN3
MATN2
ENDOG
STIL
EBF1
BDH1
ERBB2
HLA-DMB
UNC13D
ZNF90
RPL32P3
ZNF92
FLVCR2
C20orf12
PDPN
C9orf167
PARD6A
PLA2G6
PLA2G7
FPR3
HOPX
SMPDL3B
MANEAL
NT5E
MAP1A
MAP1B
PLCD4
ZNF433
SIX1
FST
DACT1
DACT3
SDR42E1
LOC147804
EPB41L3
ACSS3
ACSS1
SLC43A3
FAM72B
DFNA5
WNT2
LRRN1
CNTNAP2
RECK
GPRIN3
GPRIN1
ZNF813
KLF12
TFAP2C
TFAP2B
ZBTB7C
LOC92659
FAM69B
C1S
FAM198A
FAM198B
ZRANB3
MUC20
PCDHGB7
BOC
TPX2
MFAP3L
MGMT
TRNP1
H2AFJ
SRGN
PAIP2B
LHFP
ZCCHC24
LMX1B
SHC2
MAP7D3
BAIAP3
RECQL4
GGT5
LYSMD2
FNDC1
TIAF1
HHEX
PTPRU
PTPRT
SAA1
ANKS1B
NKX3-1
NAP1L5
ADAM12
ADAM19
CPNE8
DNMT3B
ZNF121
UPK3BL
SNRPN
PTPRK
UCP2
PLCB1
ZDHHC14
PCSK6
HIPK2
SLC16A6
C3orf18
C3orf14
OSR2
LARP6
ISM1
ZNF552
TMEM45A
PLTP
EIF5A2
TMEM45B
LGR4
CDKN1C
MFNG
EDNRA
EDNRB
FLJ36031
APOD
NFIL3
GPHN
FBXO36
FBXO32
CNRIP1
TK1
MBOAT1
SPSB2
SDPR
BRWD3
S100A1
LONRF2
GJA1
GJA4
CDCA7L
GJA5
TUB
COL10A1
CHKB-CPT1B
ZNF367
DIAPH2
RAI2
VCAM1
C1orf113
CBWD6
CBWD3
ADAT2
E2F5
E2F2
E2F1
E2F8
ACBD4
SKA3
BRI3BP
OLFM1
GATA2
GNG11
SYTL4
IFITM1
LIPE
LMTK2
ACCN2
KAL1
TM4SF18
TGM2
LAMB3
COPZ2
NEK8
MPHOSPH6
GPR161
G0S2
CCDC3
DYNC2H1
MGP
TGFB3
IFI27L2
GMNN
AS3MT
C7orf13
AZI1
VIPR1
NUDT12
DLL1
DLL4
NUDT18
IFI6
CLIC6
RNF125
ECE2
ARHGAP42
IFIT2
LOC348926
AURKA
AURKB
TNNT1
CDC42EP3
TXLNB
TBKBP1
RAB36
ABI3
RHOH
CHN2
CHN1
CAV2
CAV1
WLS
BRCA1
BRCA2
ZNF439
ACOT9
ACOT4
ADCY4
ADCY7
ADCY1
KIF27
KIF23
PDLIM4
DDI2
PTPLAD2
ZFP28
PDLIM1
CLEC7A
MEIS3
MEIS2
MEIS1
RALGPS2
DDX60
NCRNA00116
NHEDC2
H2AFY2
MAD2L1
RHOF
ACACB
CCDC30
ZDHHC2
ZMAT1
CAPN13
FAM128A
CYFIP2
HYI
GUSBP3
KYNU
MLLT3
KRT14
GLT8D2
ZNHIT2
MLKL
PARP10
BCL2
MSI2
LRFN1
FAAH2
NBPF9
SEMA7A
KAT2B
OAS1
OAS3
OAS2
PAG1
PLEKHB1
TRIM22
OASL
SERPINB5
CX3CR1
STC1
STC2
FBXL7
DDX60L
TMEM97
TFPT
ACE
ME3
SLC7A7
CITED4
DAGLA
DTNA
RIN1
WWOX
LAMA2
SLC16A4
LATS1
ODZ3
PUSL1
SRCIN1
CRABP2
PLCXD1
RRAGD
GLIPR2
GLIPR1
TLR3
GGT1
GGT6
GGT7
FBF1
RASA4
RASA2
PTCH1
NGFRAP1
PTPRG
PTPRD
PTPRC
PTPRB
CPM
CPE
CPZ
UBXN8
WASF3
F3
ABLIM3
LMTK3
GPR155
STEAP4
TOP2A
HMGN5
MX2
RAB6B
MX1
IFIT3
IFIT1
ISG15
TOX3
MAP1LC3A
PIM2
THRB
GABRP
KRT17
KRT15
KIAA1107
CRIP1
TLE1
NBPF3
NBPF1
TLE4
THSD1P1
CDC6
CDC7
CLEC5A
PCDHB16
TRIM36
C10orf10
C10orf12
N4BP2
SRPX2
NAT1
TNFAIP8
FAIM3
NR4A1
PTPRS
KCNC4
KCNC3
SIGLEC1
INPP4B
TTLL4
CRAT
SLC35F2
?|653553
CMTM1
COL11A1
TSPAN12
FAM13A
SLC15A3
TTC23
LAD1
ZNF649
FLJ45983
TRIM34
ALDH1L2
GNG7
KIAA1324L
LTBP1
CCNE2
TBC1D8B
CLDN1
CLDN3
CLDN5
RASGEF1B
RASGEF1A
C6orf168
RTN1
IRF7
IRF5
IRF8
FAM78A
LY75
SNX22
SNX24
CSF2RB
SGCD
KIAA1586
ZBTB10
ADAP1
TMEM150C
ZNF641
SPATA13
GAB2
TRIM68
ST6GAL1
TRIM66
OMD
ZNF853
TPPP3
NDRG1
NDRG2
SHE
C13orf33
C13orf34
CMTM8
NPTXR
ZNF469
PAQR5
CYBB
CYBA
LCA5
CMTM7
EGR3
TCTEX1D2
MLPH
FGFRL1
C7orf55
C7orf58
TAOK1
RORA
ZNF470
HLA-DQB2
ROR2
CPB1
KIT
SPATA18
ZNF749
GOLT1A
TNFRSF19
QPCT
DHRS11
DHRS13
FOXC1
TNFRSF1B
FAM174B
FAM174A
SULT2B1
RFX2
POLR2J2
C6orf211
ZNF671
WDR83
PTPN7
MARK1
S100A4
SERPINA1
TPD52L1
ISOC1
ACTR3B
CHRD
S100A6
AOX1
SLC16A14
CLEC3B
PHGDH
HSPB6
C10orf35
HSPB1
PKN3
HSPB8
NCRNA00152
RHOBTB3
INO80B
FAM43A
PLOD2
CMPK2
KCNE3
LDLRAD2
TICAM2
HTATIP2
ALS2CR8
KCTD17
CSPG4
GLIS2
GLIS3
SLC25A37
TMEM106A
TMEM182
GNG2
ELMO1
TSPAN33
AIF1
FOSB
PPAPDC1B
TMEM86A
FNIP2
NPM3
FUZ
PRKCE
PBLD
GCAT
TP63
HIST2H2AA3
OXCT1
TMEM26
CIT
ASAM
C1orf97
SHPRH
LRP12
GPC3
GPC4
GPC6
ZNF485
HEPH
BICD1
AGL
AGT
C13orf15
PDE9A
ESPN
GPR183
PIK3CD
ZSWIM5
FAM59A
FAM84A
LOC541471
PRRG4
ORC6L
AG2
LOC100190986
SLC7A5
EVL
MGST1
JAM3
GMDS
RASEF
CYTSB
HMCN1
RPS6KA3
EDIL3
SMYD3
NPHP1
PTPRCAP
RGPD1
PPP2R2C
RAB11FIP1
TMEM101
LRRC25
FAM176B
SLITRK6
IFIH1
HMGB3
EEF1A2
LRRC20
ARL15
FRRS1
GCHFR
TSPYL5
AASS
KIF4A
CLIP3
ZSCAN12
ETNK2
CLIP4
MNDA
HEXDC
CD48
CA12
GCNT1
RAB20
RAB26
WDR78
FAR2
WDR76
NQO1
SFMBT2
FLJ35220
NID2
FILIP1L
C5orf45
KIF14
RAB27B
LOC388796
CSAD
CDON
PAK6
CEP97
MFSD2A
C10orf54
ZBTB12
NLRP1
NLRP2
PFN2
SHISA2
ANKRD13B
KIAA1467
PDGFRL
MCTP1
WDR27
ALCAM
CSF1R
TPM2
CYB5D2
FAM21A
LRRN2
C22orf36
CDCP1
SH3RF3
IER5L
TJP3
PPAN
GKAP1
CLGN
KLHL13
SMARCA1
LOC388152
POMZP3
FYB
FCGR2B
ZNF579
CYTH4
AGR2
AGR3
CKB
PTGS1
SLFN12
DCN
GPAM
TAF4B
TRIM29
CREB5
FLRT2
PTPN13
NBEAL1
DNAJC22
ARHGAP9
RNF122
ACN9
ARHGAP4
ICOSLG
PRLR
ZFP36
ZNF229
SLA
FAM86D
EIF4EBP1
EIF4EBP3
BAG2
BAG4
KMO
MSRB3
LRRC37A4
LRRC37A2
LRRC37A3
GMFG
ZBTB26
MZF1
FSCN1
SLPI
IDO1
CAMK1D
ECM2
ECM1
HHAT
LYPD6
RAB3IL1
LYPD3
ANKRD30A
RGS5
LRRC8C
RGS1
RGS2
KIAA1377
LOXL3
IL1RAP
ARAP3
BIK
SNHG12
SECTM1
KANK4
EPDR1
MYH11
GADD45A
PLA2R1
ABHD3
ABHD6
TRIM45
SERHL2
FAT1
GRB7
FAT4
HOXC9
HOXC8
HOXC4
HOXC6
SRPX
COL27A1
GATSL3
MFSD7
AKR7A3
SERHL
LOC338799
CCNJ
SLFN13
GAMT
MAPK11
MAPK12
FZD2
FZD3
FZD5
FZD6
FZD7
CACNB1
C10orf72
SPAG16
C10orf75
RASSF2
RASSF5
PLCD3
HIST1H1C
TACC1
SLC1A2
KIF20A
MKI67
LPXN
MCC
CKMT1A
CKMT1B
BCL2L12
ESCO2
IL1R1
MSX2
ISYNA1
GTF2H2
MYEF2
PRKD1
ATF3
BUB1B
TTC12
MIB2
LOC113230
B3GALT4
TMEM184A
CSF3R
CXCL11
CXCL10
CXCL13
CXCL12
CXCL14
N4BP2L1
HCN3
NTN1
JAM2
APOC1
CHIC1
SGK3
CDC25C
ANKS6
C20orf151
SARM1
C21orf56
C21orf57
C21orf58
GFPT2
ECHDC3
ECHDC1
ACP5
GLA
SLC2A13
ANKRD36
CHDH
NCOA2
NCOA7
POU6F1
CISH
LCOR
P4HTM
IL1RN
ZNF844
SLC27A5
EMID1
NPNT
OXTR
MME
MMD
NCKAP1L
ZNF497
ERG
ZNF493
SH2D3C
MACC1
PARM1
TMEM55A
FBN2
FBN1
MEX3A
AOAH
C3AR1
IL17RB
SCN1B
PDE1B
EEPD1
MAP9
UBXN10
NR3C2
FCHSD1
LOC349114
KIAA1161
PLCE1
EXOSC4
ADAMTSL2
ADAMTSL3
ADAMTSL1
ADAMTSL4
C6orf145
C9orf40
C9orf41
C9orf45
DEPDC1
DEPDC6
KIAA1908
PAOX
STXBP4
SMOC2
CYP1B1
S1PR3
TMEM200A
CRYBG3
FANCE
FANCA
WDR31
SLC45A3
IRS1
IRS2
CDK1
CDK6
CDK8
LPAR1
HAPLN3
FAM188B
CEP55
LIMS2
ARSK
RERG
RGL1
ROBO1
RGL3
OGN
PRKCA
ATP10A
ATP10D
TYMS
TYMP
ZNF793
LAMC2
TBX15
CCDC96
GSTA4
SORBS1
C15orf42
ZNF577
PDZRN3
MFAP2
CTSK
CTSC
POSTN
PRKAR2B
FGFR4
CTSS
FGFR2
FGFR3
CXCL9
NINL
AMMECR1
PRRX2
EMB
SORBS2
PDZK1IP1
AFF3
CARD6
ERP27
PDP2
ABCA12
UBE2C
ADAMTS2
FGGY
UBE2S
UBE2T
ADAMTS9
RASL12
CPXM1
CPXM2
BMP2K
LFNG
C21orf70
GPR65
GPR68
FAM171A1
LOC728264
VWA5A
DTX4
BIRC5
BIRC3
LASS4
TMEM37
HAGHL
SDS
PRUNE2
KCNK6
AOC3
NRCAM
KCNK1
NHLRC2
NHLRC1
RPP40
LYZ
SUSD4
CGREF1
SUSD3
LYN
TINAGL1
VAMP1
DOHH
TNIK
MYO15B
HLA-H
SLC7A8
HLA-F
NFKBIZ
PSTPIP2
TFEC
SYNPO2
HIST1H2BD
HIST1H2BC
HIST1H2BK
VAV1
VAV3
TNFAIP3
ZNF223
ZNF521
C6orf167
ARL17A
PAQR8
PHYHD1
PAQR3
PAQR4
FERMT3
HOXB7
FADS1
FADS2
SYNGR1
HCG11
PRR5L
SAMD8
RAGE
C5orf23
C5orf25
SLC45A4
ANLN
ALDH6A1
SSBP2
INPP1
IL27RA
TMCC3
PIGR
TAP1
JPH1
C11orf75
NOS3
ARHGEF15
ARHGEF19
NEGR1
CYP4X1
SHCBP1
LST1
D2HGDH
KLC3
ZNF773
C14orf45
MST4
GDF15
GDF11
TMTC1
RPH3AL
SLC39A8
SAMD12
SLC39A4
SLC39A6
MTHFD1L
MYH14
RET
REL
PIK3AP1
SP6
LEF1
TMEM63C
ZDHHC20
GREB1L
B4GALNT4
B4GALNT3
OCEL1
AP1S3
PGF
SNORA8
PGR
NBPF14
CA8
CA2
ARMCX1
FUT4
FUT2
FUT1
MAGED4B
GHR
VTCN1
FBLN2
FBLN1
FBLN7
FBLN5
TRAF1
OSBPL6
ZNF238
C1orf88
STRA6
PEX11A
CGNL1
KIFC2
KIFC3
KIFC1
SFN
STARD10
PROS1
MT1X
HSBP1L1
MT1E
MT1F
ZNF185
SPI1
TFCP2L1
SEMA5A
SH3TC1
LYNX1
UBASH3B
ZNF239
SEMA4G
ZDHHC23
ZNF827
AGAP4
AGAP6
TLR2
BASP1
GDPD5
SLAMF7
TGFB2
C17orf97
C17orf96
C17orf91
F13A1
LPHN2
HDGFRP3
MGAT5
GLRX
CHST11
CHST10
MOSC2
MOSC1
MMP9
MMP7
SLFN5
MMP2
MMP3
GXYLT2
AMICA1
CCNT1
KCNE4
CBFA2T3
MC1R
LRRC6
TXNRD3IT1
MORN4
PLD1
RPL39L
LDLRAD3
DOCK8
DOCK2
DOCK4
DOCK5
TAP2
TNFRSF12A
JUB
SCNN1B
SCNN1A
ARHGEF37
PLCB4
CYP4Z1
SLAMF8
GIMAP8
GIMAP4
GIMAP5
GIMAP6
GIMAP7
GIMAP2
SCUBE2
ZNF750
TBX3
FBXO2
CTNND2
TLR1
NAV3
NAV2
SLC44A3
SNX7
NT5DC2
ATL1
PRRT2
CCDC85B
SNTB1
CORO1A
MOXD1
SMOX
FAS
FAP
FRG1B
NPAS2
MYCT1
C6orf108
TSPAN1
TSPAN6
C14orf145
TSPAN7
HECTD2
TSPAN5
NXN
FSTL3
PIP
PIR
LRRC37B
C12orf48
TLR7
UBD
RAMP3
KBTBD7
KBTBD3
RAD51L1
NR4A2
GUCY1A3
GFRA1
LZTS1
RASL11B
MED30
NHSL1
CARD16
NPIPL3
FAM57A
HECW2
EPHA4
EPHA2
RASD2
RASD1
FGF13
FGF14
RASSF3
UGCG
COL9A2
KIAA1407
LIMD2
VAMP5
USP18
SLC25A35
GLB1L2
SEMA3E
SEMA3G
ARHGAP11A
RRM2
P2RY2
ZC3H12A
ZC3H12C
SEMA6B
LOC399959
ZBTB42
KCNJ11
AR
PI15
C1QTNF3
C1QTNF1
C1QTNF6
CREB3L1
MMP1
THBS4
MFAP5
MFAP4
PLEKHM3
SPNS2
GYPC
ATF7IP2
TRPV1
PRR11
C11orf41
RASA4P
DIRAS1
LMO4
SFXN2
TIMM16
TRPV2
FAM50B
CYP2J2
CROT
UHMK1
SLC4A7
SLC4A3
SLC4A8
CIITA
ASPN
CHMP4C
OSCP1
NMT2
MXRA8
CMBL
ZNF880
VANGL2
LSP1
SLC43A1
IGSF9
IGSF6
C10orf81
NHS
APOL1
ITGB3
ITGB4
ITGB7
ITGB6
ITGB8
LCP2
PLAC2
ORAOV1
RASAL3
EGF
LBR
C6orf192
FGR
USP35
TDRD5
MRVI1
ATP1B1
LY96
TESK2
LOC91316
NOS1AP
LOC645332
FAM164A
ALDH5A1
CASD1
CCDC126
CCDC125
COMTD1
MAOB
MAOA
MSTO2P
CHAD
FABP4
FABP3
AKR1C3
?|57714
DNMBP
COL5A2
COL5A3
COL5A1
CENPM
LOC388692
ANUBL1
ALDH2
FAM55C
LENG9
TRIM3
2020-09-04
CXorf36
ABCB9
SYDE2
MTSS1
BAI2
ADH1B
SERPINF1
HCK
DNLZ
SLC9A9
PSMC3IP
PLA2G4C
EML1
ADM2
HLA-DPB1
SPEF2
BZRAP1
MIPOL1
GMPR
CNN1
NCAPH
TM7SF2
PLCB2
ITGA11
PARP8
CTXN1
OR2A9P
MAML2
MAML3
2020-03-08
IL28RA
LOC100128822
METRN
TUBB3
HERC5
HERC6
APOLD1
ZFYVE28
SH3BGRL2
PSMB9
NYNRIN
C17orf58
SLCO2B1
C17orf51
C11orf67
EIF3C
TNFSF4
ADRA2A
CCR1
CCR5
STK39
BCAS1
PABPC1L
CD83
CD82
CD84
CD86
EFNA5
EFNA4
EFNA3
CD8A
OSBP2
LRP2
GALNT10
ESR1
RUNX3
HLA-DOA
NFATC1
CCDC74B
CCDC74A
S100P
MAP2
CRIPAK
TEAD2
PTPN21
PLEKHF1
SERPINI1
FANK1
ESRRG
CLDN23
CYP4V2
CLEC11A
EPHA10
TIE1
ZNF718
ZNF860
ZNF713
NFAM1
MAPT
HLA-DQA1
HLA-DQA2
NME1-NME2
DHCR7
CASP10
SERPINB9
TLE2
SERPINB8
TYW1B
TUSC3
CACNA2D2
GPR160
CACNG4
MSRA
C6orf225
FBXO5
BATF
TRIM6
ZFHX4
PIK3R5
PTPRN2
DENND5B
HEXIM2
LRRC17
LRRC15
RAB3A
RBKS
LRG1
NCAM2
FAHD2B
CCDC103
DLC1
REEP6
CECR1
TLR4
ARMCX2
MAPK8IP2
CEP152
ID4
TLR5
ID1
CPAMD8
TCF7L2
LEPREL2
LEPREL1
TIGD2
NECAB3
OPLAH
ANKRD6
GLI3
COL8A2
COL8A1
PDGFD
DMKN
SPATA6
NBL1
FOLR2
HSPA2
TRAM1L1
HSPA6
SPTLC3
ZNF43
SIM2
KIAA1274
ZC4H2
PRRT3
CYP2U1
LILRB2
LILRB1
DGAT2
TNFRSF21
PSMG4
KSR1
DSEL
C9orf110
C9orf116
FOXM1
GDAP1
DNALI1
PTTG1
ILDR1
MEIS3P1
SULT1A1
BARX2
CABYR
IL3RA
CHTF18
RAB7L1
C17orf37
BIN1
BIN2
DPYD
CDCA2
CDCA3
CDCA7
CDCA5
CDCA8
MID1
XYLT1
PCDH18
SASH1
CYB5A
TP53TG1
HLA-DMA
SYTL1
SYTL3
SYTL2
FADS3
PTHLH
PLEKHH2
PLEKHH1
RELT
RELB
NANOS1
PRX
CRISPLD2
CRISPLD1
CYYR1
FAM69A
PRRG1
PRRG2
SOX9
ZNF670
CD300A
RCCD1
MDGA1
PARP11
KIAA0802
PLCH1
FAM135A
IGF2
IGF1
TFPI
PVR
COL16A1
PHLDB3
NTHL1
CYP27A1
FBXL20
EPHX2
FAM168A
EVC
MTMR11
UGDH
CELSR3
CELSR1
CXADR
SUPT3H
LRRC32
LRRC33
SERPINA3
SATB1
SGPP1
ST3GAL5
NINJ2
NEK2
SLC16A1
SLC16A3
SLC16A2
SLC16A5
ARHGAP30
ARHGAP33
CMKLR1
CACNA1H
CACNA1C
CACNA1D
PTAFR
TTN
SFRP4
BMP8A
RBM43
TMOD1
RP9P
SLC22A17
PRDM1
C4orf21
SLC31A2
EGR2
EGR1
PPM1K
PPM1J
PPM1H
RTN4RL1
CHEK2
LMO2
CHEK1
PAX9
GINS2
GINS1
GINS4
DDR2
NNMT
C15orf38
ALG10B
ARRB1
CHCHD10
SUSD2
PILRA
PLD6
ZEB1
C3
C2
C7
C5
CEMP1
FBXO41
EIF2C2
EXPH5
CP
KCNJ2
SFRP1
KCNJ8
AGPAT4
RCSD1
KIAA1211
ZNF788
CMYA5
TMEM158
FRAT1
NUF2
ZNF518B
ODC1
FLJ23867
FLI1
C19orf33
KLHL6
SPAG1
C3orf33
SESN3
SLC34A2
PPP1R16B
PLLP
BLNK
SOCS3
SOCS2
SCD5
ZNF626
GREM1
NCKAP5
PTN
LRRK1
LRRK2
TRO
CRMP1
TGFB1I1
FN3K
CDC25A
RNF43
ITPR2
ITPR1
CES1
LRIG3
PELI2
SNCG
EBF4
IL17RE
SSPN
SACS
MUC5B
OPN3
REPS2
LYSMD4
PM20D2
EMILIN2
EMILIN1
DAPP1
GULP1
CTGF
TMEM98
FAM115C
OVOL1
NRIP3
RNF208
GSTP1
METRNL
LRRC56
DENND1B
NSUN5P2
ZCCHC11
SAC3D1
FKBP14
CCDC146
PRR15
DLG4
RENBP
IGF1R
MYBL2
CHSY3
IFRD1
OSBPL3
ALS2CL
OSBPL7
STARD8
ARHGAP10
STARD3
C1orf21
FGL2
SLC9A6
PVT1
AHSA2
ZDBF2
SPP1
SLC9A7
ZNF175
THBD
WTIP
GSTO2
ME1
[truncated: 1,476 more rows]

## Sheet: pancreatic cancer
SYMBOL ID
ZNF704
SPN
GOLIM4
COL7A1
GTSE1
ITGA9
ATP2A3
ITGA2
ITGA4
ITGA7
LOC100132288
RARRES1
LOC100132287
PHLDA2
FBXL15
RALGAPA2
H19
THSD4
CHST9
COL4A5
COL4A4
CHST1
CHST2
CHST4
CHST7
ITGAX
BCL2A1
LIPG
ZNF703
ITGAL
ITGAM
HLF
NOV
FAM134B
SMAD6
HERC2P2
TCEA3
CCDC113
CBLC
SPHK1
DPT
ABAT
ZNF414
IL10RA
SP4
TMEM38B
CFB
ATP6V0E2
RNF128
SIDT1
SIX4
LOC283070
C4orf19
C3orf70
PAPLN
STXBP6
KHDRBS3
RUNX2
C11orf9
IGFBP2
BOP1
APLNR
S1PR1
TMC4
TMC6
PRKAR2A
C20orf56
C20orf54
MLF1
QPRT
MECOM
RSPH1
SOX6
CLIC5
CLIC2
CLIC3
FOXL1
PKIB
TMEM149
KRTCAP3
RTKN2
RNF180
HAS2
KIAA1199
FER1L4
C19orf21
NR1D1
RAC2
CPLX2
LILRB3
CADPS
TMOD2
NSUN7
PAMR1
PDF
GSDMB
DLGAP5
HRH1
CLCN4
TGFBR3
PTPN14
CH25H
C16orf75
CSF2RA
DMD
LRFN4
C2orf81
HABP2
C2orf88
NDRG4
HLA-DQB1
HOXA3
TSHZ2
TSHZ3
MRC2
FOXS1
PSD
LPAR5
ZP3
MYO1G
MYO1F
MYO1A
NDC80
GALNTL1
GALNTL2
LGALS2
LGALS4
NMB
PLAUR
XIST
KIAA1524
LOX
SEMA6D
GCNT3
GCNT2
C14orf132
LPCAT2
CALCRL
RHPN1
OLR1
RHPN2
PDK4
LNPEP
ALPL
PTGS2
NAPRT1
OGFRL1
SV2B
LOC96610
NTRK2
ARHGAP23
ARHGAP22
ARHGAP25
NFKBIL2
LOC162632
BMP7
C1orf38
BMP4
ASF1B
GOLGA8A
GOLGA8B
RASSF7
RSAD2
CAP2
TNFSF12-TNFSF13
PRKCB
C3orf52
C3orf57
CAPS
TRPC1
CAPG
PRDM16
HNF4G
ASPHD1
HLX
FCER1G
AKR1B10
C4orf31
SLC6A20
C15orf48
FHOD3
GJC1
NUAK2
LRRC23
PFKFB4
PPAPDC1A
KLK1
KCNK5
C9orf140
ACOT11
BEX4
BEX2
BEX1
TXLNG
TMEM163
EVI2A
SERPINA5
EVI2B
COL14A1
GNA15
GRIN2D
IL6ST
TPPP
LMBRD2
BCAT1
MACROD2
MACROD1
AKAP7
AKAP2
WSCD1
TMEM170B
PEG10
STRN
CCL28
DIO2
CCL21
CCL20
CCL22
ALPK3
C8orf47
C8orf42
CYP4F12
ZNF701
RNF157
ATOH8
MARVELD3
CTF1
TRPV4
RARRES2
IL2RB
TRPV6
IL2RG
RARRES3
PRKCDBP
SLC37A2
CDK14
GPR126
P2RY8
KCNAB2
HVCN1
FBXO17
RND1
LIF
KIAA1549
NCF1
KIAA1543
MMP23B
LRRC49
B3GNT7
B3GNT3
FNDC4
B3GNT8
ADRA2C
DAAM2
HLA-DRB1
HLA-DRB6
XAF1
HLA-DRB5
SYT8
FN1
SYT7
KAZ
OBFC2A
LOC100133331
SCHIP1
MARCO
HFE
PALMD
ANGPT2
PRSS22
ZFPM2
C1orf51
C1orf54
MPZL2
C1orf59
C1orf58
TRIM7
RGP1
SLC22A15
ADAM33
ITGBL1
SASH3
TTC22
PODXL2
IL6R
ENO2
SLC22A18
CFD
OBSCN
PTK6
PRKAA2
GAL3ST1
GAL3ST4
SCARA3
IL17RD
ATG16L2
MATN3
MATN2
ENDOG
STIL
EBF1
HLA-DMB
UNC13D
ZNF90
PI4KAP1
FLVCR2
FKBP11
FAM3D
PDPN
SFTA2
PARD6A
PLA2G6
PLA2G7
FPR1
FPR3
HOPX
SMPDL3B
FKBP1B
MANEAL
NT5E
MAP1B
VGF
FRMD6
TMEM200B
DACT1
DACT3
SDR42E1
NMNAT2
EPB41L3
ACSS1
DFNA5
WNT2
LRRN1
RECK
GPRIN2
GPRIN3
GPRIN1
SPTBN5
KLF12
KLF15
TFAP2A
ZBTB7C
THBS1
FAM149A
FAM69B
FAM198A
KLK6
TTC7B
HBB
MUC20
PCDHGB7
BOC
SLC22A3
TPX2
DENND2A
MFAP3L
PRF1
TRNP1
PRSS1
NRXN2
SRGN
ADRBK2
PAIP2B
USP27X
PRSS3
SHC2
MAP7D3
KCP
BAIAP3
RECQL4
PDE3B
FNDC1
HHEX
PTPRU
SAA1
PTPRR
SLAIN1
NAP1L5
ZNF816A
ADAM12
ADAM19
CPNE8
CPNE7
CPNE5
TNFRSF11B
UPK3BL
PLCB1
PTPRH
PCSK9
PCSK2
PCSK1
PCSK6
PCSK5
C3orf18
C3orf14
OSR2
ISM1
COL15A1
TMEM45A
TMEM45B
LGR6
CDKN1C
MFNG
EDNRA
EDNRB
APOD
REG3A
FBXO32
CNRIP1
TK1
MBOAT2
MBOAT1
SDPR
BRWD3
LONRF2
GJA4
CDCA7L
GJA5
ZNF365
TUB
COL10A1
CHKB-CPT1B
MEF2C
RAI2
VCAM1
TMEM125
C1orf113
CBWD6
CBWD3
ADAT2
ZNF117
E2F1
PPP1R13L
OLFM1
ZNF334
ST8SIA3
GATA2
ZNF331
LIPE
LMTK2
POU2AF1
KAL1
ZNF692
LAMB3
COPZ2
GPR161
G0S2
SGIP1
CCDC3
SHF
COX7A1
DYNC2H1
MGP
TGFB3
IFI27L1
PRSS12
C7orf10
C7orf13
SYTL5
VIPR1
DLL1
IFI6
SLC4A11
CLIC6
RNF125
ECE2
L3MBTL
ARHGAP42
EVC2
IFIT2
AURKA
AURKB
CDC42EP5
RAB36
ABI3
TESC
RHOH
CHN2
CHN1
CAV1
ADCY4
ADCY5
ADCY1
KIF23
PDLIM4
PTPLAD2
XRCC4
CLEC7A
MEIS3
MEIS2
MEIS1
DDX60
NCRNA00116
NHEDC2
MAD2L1
RHOF
IL15
ACACB
PLA2G2A
ZMAT1
SLC26A11
CAPN13
CAPN12
FAM128B
FAM128A
HS3ST1
CYFIP2
C11orf93
C11orf92
KYNU
GLT8D2
ZNHIT2
REG1A
REG1B
MRGPRF
GLT25D2
BCL2
FAAH2
NBPF9
SEMA7A
OAS1
OAS2
PAG1
FBXL8
PLEKHB1
TRIM22
OASL
SERPINB2
SERPINB5
MAGED4
STC1
STC2
ASPHD2
DES
FBXL7
LRP5L
TRIM56
DPCR1
ASXL2
C1orf130
TMEM92
TMEM97
KIAA0895
REG4
GPR146
PCDHB10
SLC7A7
CITED4
HLA-G
DTNA
ACHE
UBXN7
GDA
CLPS
LAMA2
SLC16A4
LATS1
ODZ3
SRCIN1
CRABP2
PLCXD3
RRAGD
GLIPR2
GLIPR1
TLR3
GGT1
GGT6
FBF1
RASA4
RASA2
PTPRD
PTPRC
PTPRN
CPM
LOC25845
CPE
TCN1
LOC84740
CPZ
RTN4R
BANK1
WASF3
F3
ABLIM3
ABLIM2
LMTK3
GPR155
STEAP4
F8
TOP2A
HMGN5
MX2
RAB6B
MX1
IFIT3
IFIT1
ISG15
TOX3
THRB
GGTLC2
ARL5B
GABRP
KRT17
KRT16
KRT15
GABRE
CRIP1
CDC6
CLEC5A
PCDHB16
C10orf12
N4BP2
SRPX2
SMOC1
TNFAIP8
FAIM2
FAIM3
NR4A1
SDC1
PTPRS
KCNC3
SIGLEC1
APCS
INPP4B
PLA2G4A
SLC35F2
CMTM1
COL11A1
TSPAN12
ZNF321
LAD1
ZNF649
KIAA1644
ALDH1L2
ALDH1L1
GNG7
GNG4
PDXP
KIAA1324L
LTBP1
CLDN1
CLDN2
CLDN3
CLDN4
CLDN5
RASGEF1A
RTN1
IRF7
IRF6
IRF8
FAM78A
LY75
SNX22
CSF2RB
SGCD
INMT
ONECUT2
ZBTB10
ADAP1
ADAP2
ZNF641
C1orf159
SPATA13
GAB3
ST6GAL1
OMD
ZNF853
NPTX2
NPTX1
TPPP3
SHE
C13orf33
NPTXR
ZNF469
PAQR5
RDX
CYBB
CEACAM19
LCA5
CMTM7
EGR3
MLPH
FGFRL1
C7orf58
POC1A
TAOK1
RORA
MST1P2
ZNF470
MST1P9
HLA-DQB2
ROR2
CPB1
KIT
PKP3
CRP
SPATA18
GOLT1A
TNFRSF19
QPCT
B4GALT6
DHRS11
DHRS13
SGOL2
FOXC1
SPRN
SULT2B1
L1CAM
RFX2
POLR2J2
ZNF671
ARNTL2
PTPN7
FOSL1
MARK1
S100A4
FOXF1
FOXF2
SERPINA1
CD69
TPD52L1
HSPA1B
CHRD
PSCA
AOX1
C1orf210
SLC16A14
CLEC3B
AMBP
PHGDH
HSPB6
C10orf35
HSPB8
NCRNA00152
RHOBTB3
INO80B
PLOD2
CMPK2
KCNE3
FKBP9L
ZNF789
CSPG4
GLIS3
CYP2S1
GPBAR1
GNG2
PGBD5
ELMO1
TSPAN33
AIF1
FOSB
TMEM86B
FNIP2
TCF21
PBLD
C6orf27
GCAT
HIST2H2AA3
SLC29A4
CIT
ASAM
SHPRH
C1orf172
LRP12
GPC3
GPC6
HEPH
MTAP
BICD1
ANKDD1A
CELA2A
AGT
PDE9A
ESPN
GPR183
PIK3CD
ZSWIM5
SCG5
FAM59A
FAM84A
MEG3
PRRG4
AG2
LOC100190986
SLC7A5
ALDH3A1
MGST1
C9orf130
BACH2
GMDS
RASEF
HMCN1
EDIL3
PTPRCAP
RGPD1
PPP2R2C
LRRC25
FAM176A
FAM176B
EEF1A2
ARL14
TSPYL5
KIF4A
CLIP3
ETNK2
CLIP4
MNDA
HEXDC
CD48
CA13
CA12
CA11
PDX1
GCNT1
RAB25
RAB26
DZIP1L
FAR2
CDO1
NQO1
RGS11
NID2
FILIP1L
C5orf45
C5orf41
LEFTY1
CSAD
ELK3
CDON
PAK6
TTR
KRT19
LOC115110
MFSD2A
DMBT1
NLRP1
ZNF775
NLRP2
GLYCTK
SHISA2
ANKRD13B
KIAA1467
PDGFRL
MCTP1
WDR27
CSF1R
FAM21A
LRRN2
C22orf36
SH3RF2
IER5L
TJP3
POMZP3
FYB
GOLGA6L9
KLHL17
FCGR2B
FCGR2A
SKIL
ZNF579
CYTH4
AGR2
AGR3
CKB
PTGS1
GPAM
ACSM3
TAF4B
C20orf177
TRIM29
CREB5
FLRT3
FLRT2
PTPN13
IHH
NBEAL1
GNAO1
DNAJC22
ARHGAP8
ARHGAP9
RNF122
ARHGAP4
ARHGAP6
SLC12A8
ANXA10
ANXA13
SLA
FAM86D
SLC3A1
BAG2
BAG4
MSRB3
LRRC37A4
LRRC37A2
MEOX1
CD79A
GMFG
LCAT
MZF1
SLPI
IDO1
ECM2
ECM1
RAB3IL1
LYPD3
LYPD1
LRRC8C
RGS1
RGS2
KIAA1377
LOXL3
IL1RAP
BIK
SNHG12
SECTM1
KANK4
KANK3
EPDR1
MYH11
NALCN
REC8
CD27
PLA2R1
GRB7
FAT4
HCST
SRPX
COL27A1
MFSD4
MFSD7
AKR7A3
LOC338799
BATF2
SLFN13
GAMT
MAPK10
MAPK11
MAPK12
HPGD
FZD2
FZD7
CACNB1
C10orf72
RASSF2
CTRB2
PLCD3
RASSF6
HIST1H1C
KIF20B
KIF20A
MKI67
LPXN
CKMT1A
CKMT1B
BCL2L15
BCL2L14
BCL2L12
SCEL
HSD11B1
ISYNA1
MYEF2
RPL39
PRKD1
ATF3
PPAP2C
BUB1B
HSF4
LOC113230
B3GALT5
TMEM184A
MDFIC
CSF3R
CXCL10
CXCL12
CXCL14
CXCL17
HCN3
NTN1
JAM2
APOC1
GOLGA7B
C21orf56
PLA1A
INS
NCRNA00201
GFPT2
ACP5
SLC2A13
ANKRD36
ANKRD37
CHDH
NCOA2
IL1RN
ZNF844
EMID1
NPNT
MME
NCKAP1L
HNF4A
ERG
ZNF493
SH2D3C
MACC1
PARM1
PCDP1
FBN1
MEX3A
AOAH
C3AR1
IL17RB
SCN1B
PDE1B
PDE1A
MAP9
UBXN10
NR3C2
MTMR9L
SV2A
LOC349114
KIAA1161
PLCE1
MIA
GRASP
ADAMTSL2
ADAMTSL3
PTGER2
ADAMTSL1
ADAMTSL4
C6orf141
KIAA1908
STXBP4
TMEM133
SMOC2
CYP1B1
S1PR3
TMEM200A
FANCA
HAS3
ARSE
MIF
SLC45A3
CDK1
CDK3
LPAR1
HAPLN3
ZNF502
NEURL
CEP55
ARSI
LIMS2
LIMS1
ARSJ
RERG
ROBO1
RGL3
OGN
ATP10A
ATP10B
SEC11C
ROBO3
TYMP
LAMC2
CYP4F11
SORBS1
ZNF577
PDZRN3
MFAP2
CTSK
CTSE
POSTN
PRKAR2B
FGFR4
FGFR2
FGFR3
CXCL1
CXCL2
CXCL5
CXCL6
CXCL9
NINL
SYP
PRRX2
PDZK1IP1
ERP27
LOC283174
UBE2C
ADAMTS2
UBE2S
UBE2T
ADAMTS9
SCG2
SDHAP3
RASL12
CPXM1
CPXM2
PDE3A
BMP2K
C20orf135
SRRM3
C21orf70
FLT3LG
GPR68
LOC728264
CFC1B
IL8
DTX1
BIRC5
BIRC3
LASS4
TMEM37
MNS1
HAGHL
SDS
PRUNE2
AOC3
NRCAM
KCNK1
KCNK3
NHLRC2
LYZ
SUSD4
CGREF1
VAMP1
TNIK
MYO15B
SLC7A8
NFKBIZ
PSTPIP2
NR5A2
SYNPO2
HIST1H2BD
HIST1H2BK
VAV1
VAV3
TNFAIP2
RRAD
ZNF521
PAQR8
PHYHD1
FERMT3
HOXB7
FERMT1
FADS2
SYNGR1
HCG11
PRR5L
C5orf23
C9orf68
ANLN
PIGR
JPH1
NCAM1
PPP1R14C
ARHGEF15
ARHGEF16
ARHGEF19
PAPPA
NEGR1
SHCBP1
LST1
D2HGDH
ZNF773
VNN2
GDF15
TMTC1
RPH3AL
NBLA00301
SLC39A4
SLC39A5
GZMA
MAP4K1
PIK3AP1
CDH17
SP6
SLCO4A1
PNMA2
LEF1
ZDHHC20
B4GALNT3
AP1S2
AP1S3
PGF
C20orf118
PGC
PGR
LOC644538
NBPF14
CA9
CA2
FUT6
FUT3
FUT2
FUT1
MAGED4B
GSTA1
VTCN1
FBLN2
FBLN1
FBLN5
STRA6
CGNL1
KIFC2
KIFC1
C10orf125
SFN
HSPB7
MT1X
HSBP1L1
MT1M
MT1E
MT1F
MT1G
ZNF185
SPI1
TFCP2L1
EPOR
SEMA5A
LYNX1
UBASH3B
SEMA4G
ZNF827
AGAP2
AGAP4
AGAP6
TSPO
TLR2
GDPD3
BASP1
SLAMF7
SLAMF6
TGFB2
TBCEL
FGD6
F13A1
HDGFRP3
BEAN
MGAT3
MGAT5
VTN
CHST11
CHST10
MOSC1
MMP9
MMP7
SLFN5
MMP2
AMICA1
KCNE4
CBFA2T3
MC1R
LDLRAD3
TPK1
DOCK8
DOCK2
DOCK4
DOCK5
TNFRSF12A
JUB
SCNN1A
ARHGEF35
PLCB4
SLAMF8
GIMAP8
GIMAP4
GIMAP5
GIMAP6
GIMAP7
GIMAP1
GIMAP2
SCUBE2
MYOM3
MYOM1
TBX3
FBXO2
ZMYND15
TLR1
NAV3
SERPINF2
CCDC85B
CORO1A
MOXD1
FAP
AMY2A
AMY2B
MYCT1
TSPAN1
TSPAN7
HECTD2
FSTL3
PIR
KCTD14
UBD
CFTR
ANKRD56
RAMP3
AMN
NR4A2
GUCY1A3
NR4A3
GFRA1
AMT
LZTS1
RASL11B
RASL11A
CARD16
NPIPL3
HECW2
EPHA4
EPHA3
EPHA2
EPHA1
RASD2
RASD1
FGF14
RASSF3
UGCG
COL9A2
CC2D2A
LIMD2
SEMA3A
GLB1L2
SEMA3G
ARHGAP11A
RRM2
ZC3H12A
ZC3H12C
LOC399959
KCNJ11
KCNJ16
KCNJ15
MLXIPL
PNLIP
PI15
C1QTNF3
C1QTNF6
CYP3A5
CREB3L1
MMP1
THBS4
C17orf76
MFAP5
MFAP4
TMEM90B
PVRL3
SPNS2
RPS6KL1
GYPC
SLC17A9
ATF7IP2
TRPV1
C11orf41
RASA4P
DIRAS3
SFXN2
TRPV2
FAM50B
COL22A1
RIMKLB
CYP2J2
UHMK1
SLC4A4
SLC4A7
SLC4A3
CIITA
ASPN
CHMP4C
MXRA5
MXRA8
ZNF880
VANGL2
LSP1
SSTR1
SLC43A1
ARG2
TOX
IGSF9
HMOX1
IGSF6
IGSF3
AQP5
CYS1
C10orf81
NHS
ITGB3
ITGB4
ITGB7
ITGB6
LCP2
LCP1
GNB1L
RASAL3
FGR
FGA
MRVI1
LY96
LOC91316
FAM164A
CEL
ITPKA
COMTD1
MAOB
MMP28
PIWIL4
FABP5
FABP3
AKR1C1
AKR1C2
AKR1C3
?|57714
COL5A2
COL5A3
COL5A1
CENPM
FAM55C
SCN9A
CXorf36
ABCB1
ZNF69
BAI2
ADH1C
ADH1B
SERPINF1
HCK
SLC9A9
SLC30A8
PLA2G4C
EML1
GJD3
ADM2
SPEF2
BZRAP1
GMPR
CNN1
ZNF300
NCAPH
PLCB2
ITGA11
CTXN1
MAML2
2020-03-08
IL28RA
TRPM4
SULT1C2
METRN
HERC5
HERC6
APOLD1
C19orf77
PSMB9
SLCO2B1
C17orf51
EIF3C
TNFSF4
ADRA2A
CCR1
CCR5
BCAS1
PABPC1L
CD83
CD86
TM4SF4
EFNA5
EFNA4
EFNA3
TM4SF5
CD8A
OSBP2
LRP3
GALNT14
GALNT12
RUNX3
HLA-DOA
NFATC1
ANTXR1
CCDC74A
S100P
MAP2
MAP6
CRIPAK
PTPN22
PLEKHF1
CHIT1
OVOL2
SERPINI1
PPY
SPOCD1
FANK1
RAB37
CLDN23
CLEC11A
EPHA10
NFAM1
HLA-DQA1
HLA-DQA2
NME1-NME2
FAM19A5
HK2
HK3
TUSC3
CACNA2D2
VSIG1
GPR160
CACNG4
TFPI2
NR1I2
TBX6
C6orf225
BATF
ZFHX4
PIK3R5
PTPRN2
LRRC17
LRRC15
C14orf105
ZNF204P
LRG1
CGN
REEP2
PI4KAP2
REEP6
CECR1
TLR4
CHRNA5
MAPK8IP2
ID4
TLR5
ID1
CPAMD8
CHGB
LEPREL1
OPLAH
ANKRD5
ANKRD6
ANKRD9
GLI3
GLI1
COL8A2
COL8A1
PDGFD
DMKN
RCC1
FOLR1
FOLR2
DUOXA2
HSPA2
HSPA7
HSPA6
NT5DC3
SPTLC3
ZNF43
PI3
SIM2
PPP1R14A
KIAA1274
CYP2U1
LILRB2
DGAT2
DSEL
KCNH2
FOXM1
GDAP1
ZDHHC21
DNALI1
PTTG1
ILDR1
BARX2
IL3RA
CHTF18
BIN2
DPYD
CDCA3
CDCA7
CDCA5
CDCA8
FAM108C1
MUC4
PCDH18
TMEM63A
SYTL1
SYTL3
SYTL2
PLEKHH2
PLEKHH1
RELT
ESRP1
CRISPLD1
CYYR1
KLK7
PRRG2
RHBDL2
FLJ42709
CD300A
MDGA1
ZNF595
KIAA0802
PLCH2
PLCH1
IGF2
IGF1
SST
ZNF628
MSLN
EPHX2
FAM168A
CD300LF
RSC1A1
NOTCH2NL
CIB2
EVC
MTMR11
CELSR3
CELSR1
CXADR
C14orf128
SERPINA3
ST3GAL6
NINJ2
NEK2
SLC16A1
SLC16A3
SLC16A5
ARHGAP30
ARHGAP33
ARHGAP39
CMKLR1
CACNA1H
CACNA1C
CACNA1D
PTAFR
TTN
SFRP4
BMP8A
BMP8B
SLC15A2
SLC15A1
TMOD1
SLC22A17
PRDM1
SLC31A2
EGR2
C4BPA
C4BPB
EGR1
PPM1K
LOC728643
PAX6
PAX8
GINS2
GINS1
DDR2
SUSD2
PILRA
SNAP25
GPNMB
C3
C2
C7
C6
FBXO41
EXPH5
CP
SFRP1
KCNJ8
RCSD1
KIAA1211
AGPAT9
TMEM158
FRAT1
ZNF518B
FLJ23867
SPAG4
FLI1
ANXA8L2
C19orf33
KLHL6
COL6A3
KLK10
KLK11
SLC34A2
PPP1R16B
PLLP
BLNK
NOXA1
USH1C
SOCS1
SOCS2
SCD5
GREM1
IL1R2
PTN
LRRK2
TRO
CRMP1
RNF43
ITPR1
CES1
SNCG
EBF4
IL17RE
SSPN
LOC100130933
SACS
MUC5B
HBA2
EMILIN1
DAPP1
TPST2
GULP1
CTGF
FAM115C
FAM115A
OVOL1
RNF208
NSUN5P2
LOC100130872
NSUN5P1
SAC3D1
FKBP14
PRR15
ANKS4B
DLG4
SAMD10
SAMD11
RENBP
FAM3B
MYBL2
HSPC157
OSBPL3
ALS2CL
STARD8
IL7R
TMEM91
FGL2
AHSA2
ZDBF2
SPP1
ZNF175
WTIP
DCDC2
GSTO2
NPC1L1
PARD6G
ME1
LRMP
DDTL
FLJ43663
PDE10A
SCARF2
RNF207
KRBA1
ERBB3
C15orf52
DDX11
GJB1
GJB3
GJB2
GJB4
KIF18B
CPVL
C9orf152
NACAD
2020-03-03
STYK1
CDKN2B
CDKN2A
NEIL1
ZNF542
CCL2
SAMD5
PLEK2
SSC5D
CD40
SPEG
PCDH17
DNAJB5
DNAJB4
FRK
RAB23
COL17A1
FAM65B
MSH5
TMEM56
ACCS
PACSIN3
SYBU
PADI2
TRPM2
WDR72
GPR133
GPR132
FBXL2
PPP1R3C
RDH13
TIAM2
PPP2R3B
TBXAS1
SEMA3C
INPP5D
FREM2
PID1
NOSTRIN
NUDT8
TRAF3IP3
CYP4F3
PNPLA7
KIAA0754
TGFBI
SMPD3
TSPAN11
COL12A1
LCK
KRT5
VSTM2L
SDCBP2
LILRB4
KRT6B
CASR
COMP
ADAM28
IL18
AIF1L
GSTM2
GSTM5
IL16
LPAR2
EFHD1
GNAZ
CBR3
LTB
ANXA1
ANXA3
CPT1B
ANXA9
ANXA8
ISL1
PKMYT1
MS4A7
?|155060
PYGL
FCGBP
BAMBI
KCNN4
ISLR
KRT7
SLC19A3
SLC19A1
CCDC64
CCDC69
CCDC68
TMEM119
NAGS
SPTB
LRDD
TAF13
MPDZ
LSAMP
PGM5
IL18R1
SLC25A40
SLC25A45
CDC20
ZNF737
PDZD4
FAM105A
WWTR1
TNC
SORCS2
TPSB2
SGPP2
CUZD1
LYL1
ATP8A1
KIAA1804
SERINC2
THNSL2
CCL14
CCL18
CCL19
C1orf106
PLEKHN1
SERPINA4
PXK
ZNF432
TMEM144
PCSK1N
ZNF253
P4HA3
PPP1R9A
MUC13
ANGPTL4
ANGPTL2
ANGPTL1
ACE2
GPR110
MMP11
MMP12
PRG4
PLXNB3
WNT4
PPP1R1B
ZNF594
SRGAP3
GPRC5B
PARD6B
P2RY11
IFI44L
PCDHB14
WWC2
SLC7A2
LEPR
LTF
LMOD1
HIST2H2BE
TWIST1
PEAR1
HNF1B
HNF1A
CRISP3
SLFN11
GAS1
IL32
IL33
VIL1
RICH2
GAS7
TM6SF1
PDGFRA
SAMHD1
UGT2A3
PROM2
PROM1
SLC41A2
CSF1
SAMSN1
MGC29506
WNT7B
EMR2
CPT1C
CNTN4
SLC44A4
GATM
FAM129A
BUB1
NUPR1
ADSSL1
EGLN3
DNAH1
DNAH5
SFRP5
TMEM130
TMEM139
GNB4
AIM1
TRIM31
FAM107A
SFRP2
TPSAB1
GTF2A1
IQGAP2
IQGAP3
HCLS1
PANK1
RNASE6
CCNB2
SVEP1
POU2F3
MET
C1orf126
APBB1IP
BICC1
SYT12
SYT13
SYT11
SYT17
MS4A8B
GEM
SH2D3A
LAMC3
GSTT1
CDC14A
GPR176
C2CD4A
C2CD4B
PDGFC
NUAK1
PDZK1
KBTBD11
ERN2
ERN1
RPS26
RPS27
NDN
UCHL1
HSD11B1L
MSL3L2
PRELID2
HSH2D
FAM171B
GYLTL1B
[truncated: 1,030 more rows]

## Sheet: grape
ENTREZ ID
100232840
100232841
100232842
100232847
100232848
100232851
100232855
100232857
100232858
100232881
100232882
100232884
100232885
100232886
100232888
100232891
100232894
100232895
100232896
100232898
100232899
100232902
100232906
100232908
100232912
100232918
100232924
100232926
100232927
100232928
100232931
100232932
100232933
100232934
100232935
100232958
100232960
100232962
100232965
100232966
100232967
100232971
100232975
100232976
100232977
100232980
100232981
100232988
100232992
100232993
100232998
100233000
100233002
100233003
100233004
100233006
100233012
100233018
100233023
100233027
100233032
100233034
100233035
100233041
100233043
100233045
100233046
100233048
100233050
100233051
100233052
100233053
100233056
100233057
100233066
100233070
100233071
100233073
100233074
100233076
100233078
100233079
100233080
100233083
100233086
100233087
100233094
100233095
100233103
100233109
100233112
100233115
100233116
100233117
100233124
100233128
100233129
100233133
100233136
100233141
100233142
100240686
100240701
100240756
100240763
100240780
100240787
100240792
100240794
100240863
100240873
100240900
100240909
100240913
100240917
100240924
100240925
100240928
100240938
100240940
100240944
100240959
100240978
100240981
100240998
100241006
100241010
100241011
100241013
100241015
100241025
100241029
100241035
100241044
100241045
100241051
100241059
100241072
100241085
100241091
100241142
100241156
100241158
100241166
100241173
100241176
100241180
100241199
100241205
100241208
100241221
100241224
100241227
100241232
100241243
100241260
100241262
100241266
100241300
100241301
100241327
100241332
100241364
100241371
100241377
100241380
100241393
100241410
100241455
100241458
100241460
100241461
100241470
100241481
100241484
100241487
100241495
100241506
100241522
100241525
100241527
100241532
100241539
100241542
100241550
100241562
100241569
100241575
100241576
100241577
100241601
100241624
100241637
100241648
100241651
100241657
100241659
100241663
100241666
100241671
100241674
100241677
100241678
100241683
100241685
100241693
100241700
100241703
100241704
100241711
100241717
100241723
100241727
100241730
100241738
100241745
100241746
100241749
100241755
100241773
100241782
100241800
100241801
100241807
100241814
100241815
100241825
100241830
100241832
100241833
100241835
100241847
100241859
100241860
100241862
100241885
100241886
100241887
100241894
100241896
100241901
100241904
100241943
100241955
100241957
100241958
100241962
100241976
100241980
100241984
100241985
100241990
100241993
100241995
100242008
100242015
100242021
100242037
100242041
100242059
100242063
100242068
100242104
100242108
100242112
100242117
100242119
100242124
100242144
100242172
100242187
100242191
100242217
100242227
100242237
100242241
100242244
100242250
100242251
100242262
100242269
100242279
100242302
100242311
100242330
100242331
100242337
100242343
100242357
100242366
100242371
100242380
100242383
100242388
100242418
100242426
100242432
100242434
100242437
100242444
100242446
100242471
100242500
100242512
100242520
100242532
100242533
100242540
100242541
100242544
100242556
100242557
100242562
100242564
100242574
100242583
100242603
100242610
100242615
100242628
100242636
100242641
100242649
100242654
100242662
100242666
100242668
100242669
100242671
100242673
100242676
100242679
100242684
100242686
100242689
100242707
100242708
100242710
100242715
100242738
100242743
100242745
100242760
100242762
100242775
100242781
100242787
100242794
100242801
100242802
100242817
100242823
100242824
100242878
100242881
100242908
100242924
100242926
100242944
100242947
100242961
100242970
100242981
100242982
100243029
100243034
100243041
100243044
100243052
100243060
100243084
100243086
100243093
100243098
100243111
100243120
100243127
100243131
100243132
100243133
100243137
100243143
100243163
100243192
100243201
100243229
100243238
100243244
100243265
100243269
100243271
100243279
100243284
100243286
100243294
100243302
100243309
100243322
100243325
100243332
100243340
100243352
100243367
100243376
100243389
100243420
100243424
100243430
100243431
100243434
100243457
100243478
100243483
100243484
100243497
100243498
100243506
100243519
100243526
100243531
100243547
100243555
100243560
100243591
100243594
100243603
100243607
100243622
100243647
100243654
100243655
100243658
100243696
100243698
100243704
100243705
100243706
100243707
100243721
100243725
100243733
100243738
100243742
100243747
100243759
100243760
100243767
100243772
100243774
100243776
100243778
100243798
100243802
100243819
100243843
100243855
100243857
100243875
100243898
100243902
100243903
100243915
100243921
100243930
100243934
100243938
100243943
100243945
100243946
100243951
100243952
100243953
100243967
100243974
100243979
100243983
100243984
100243985
100243988
100243998
100244001
100244007
100244012
100244027
100244053
100244058
100244088
100244090
100244091
100244092
100244094
100244101
100244103
100244114
100244122
100244130
100244137
100244143
100244155
100244164
100244165
100244170
100244175
100244213
100244218
100244222
100244263
100244277
100244279
100244282
100244293
100244303
100244355
100244356
100244373
100244379
100244384
100244399
100244406
100244425
100244427
100244432
100244442
100244452
100244482
100244502
100244508
100244512
100244513
100244514
100244516
100244526
100244532
100244533
100244559
100244564
100244583
100244598
100244602
100244603
100244609
100244610
100244622
100244623
100244627
100244643
100244652
100244679
100244681
100244683
100244686
100244689
100244701
100244729
100244739
100244742
100244755
100244757
100244762
100244774
100244778
100244782
100244785
100244792
100244806
100244817
100244818
100244826
100244839
100244845
100244851
100244857
100244868
100244902
100244915
100244917
100244922
100244926
100244928
100244933
100244935
100244941
100244947
100244960
100244962
100244964
100244966
100244967
100244972
100244975
100244983
100244988
100245020
100245032
100245034
100245041
100245043
100245048
100245056
100245065
100245066
100245074
100245075
100245095
100245097
100245106
100245108
100245111
100245136
100245147
100245154
100245184
100245191
100245197
100245214
100245217
100245220
100245232
100245233
100245237
100245238
100245243
100245250
100245272
100245274
100245277
100245285
100245287
100245309
100245328
100245330
100245337
100245345
100245365
100245367
100245369
100245381
100245383
100245385
100245386
100245393
100245397
100245401
100245405
100245407
100245411
100245425
100245434
100245436
100245445
100245452
100245459
100245465
100245467
100245491
100245501
100245511
100245515
100245516
100245527
100245542
100245544
100245551
100245553
100245556
100245560
100245566
100245585
100245586
100245587
100245593
100245595
100245596
100245606
100245607
100245608
100245611
100245612
100245621
100245635
100245641
100245646
100245670
100245694
100245706
100245719
100245723
100245731
100245744
100245746
100245759
100245764
100245778
100245782
100245785
100245804
100245809
100245816
100245830
100245839
100245840
100245848
100245849
100245852
100245856
100245859
100245866
100245883
100245884
100245892
100245893
100245900
100245903
100245904
100245908
100245909
100245914
100245921
100245923
100245940
100245970
100245991
100245995
100246002
100246008
100246013
100246016
100246022
100246027
100246046
100246078
100246080
100246087
100246099
100246113
100246118
100246154
100246164
100246168
100246179
100246183
100246202
100246207
100246224
100246253
100246297
100246301
100246302
100246345
100246359
100246364
100246368
100246370
100246378
100246386
100246391
100246402
100246410
100246436
100246439
100246457
100246481
100246482
100246496
100246501
100246504
100246509
100246511
100246515
100246517
100246519
100246520
100246522
100246523
100246539
100246543
100246553
100246564
100246571
100246579
100246584
100246586
100246588
100246597
100246604
100246616
100246662
100246665
100246682
100246691
100246698
100246705
100246707
100246718
100246730
100246735
100246740
100246745
100246757
100246765
100246766
100246791
100246794
100246796
100246805
100246811
100246826
100246830
100246831
100246832
100246836
100246842
100246843
100246849
100246860
100246875
100246880
100246883
100246885
100246889
100246892
100246903
100246909
100246942
100246956
100246961
100246982
100246988
100246993
100246997
100246999
100247006
100247038
100247081
100247088
100247097
100247098
100247103
100247106
100247111
100247121
100247122
100247127
100247128
100247134
100247150
100247155
100247157
100247168
100247171
100247175
100247178
100247204
100247214
100247220
100247244
100247245
100247271
100247283
100247288
100247295
100247306
100247320
100247335
100247340
100247343
100247359
100247362
100247366
100247388
100247393
100247395
100247396
100247401
100247417
100247438
100247453
100247467
100247481
100247487
100247489
100247492
100247496
100247501
100247508
100247509
100247511
100247517
100247519
100247525
100247528
100247536
100247549
100247592
100247612
100247613
100247624
100247635
100247658
100247661
100247664
100247667
100247676
100247677
100247683
100247698
100247719
100247737
100247744
100247770
100247789
100247802
100247806
100247807
100247816
100247831
100247840
100247848
100247851
100247882
100247893
100247896
100247939
100247942
100247950
100247953
100247958
100247960
100247964
100247984
100247987
100247994
100248004
100248010
100248011
100248019
100248024
100248028
100248029
100248030
100248036
100248042
100248048
100248061
100248068
100248075
100248089
100248097
100248098
100248099
100248106
100248114
100248122
100248126
100248128
100248135
100248137
100248145
100248163
100248164
100248167
100248177
100248182
100248184
100248193
100248207
100248214
100248215
100248225
100248230
100248235
100248242
100248255
100248273
100248277
100248287
100248291
100248302
100248328
100248338
100248339
100248346
100248358
100248360
100248370
100248377
100248386
100248407
100248410
100248411
100248414
100248418
100248423
100248425
100248430
100248433
100248438
100248440
100248447
100248455
100248456
100248458
100248459
100248468
100248478
100248493
100248500
100248501
100248510
100248516
100248517
100248529
100248533
100248541
100248547
100248555
100248579
100248590
100248592
100248599
100248601
100248602
100248605
100248608
100248615
100248631
100248669
100248675
100248686
100248687
100248690
100248693
100248706
100248709
100248717
100248726
100248734
100248739
100248740
100248744
100248745
100248746
100248750
100248764
100248779
100248784
100248785
100248795
100248815
100248829
100248834
100248841
100248850
100248911
100248915
100248931
100248951
100248958
100248960
100248963
100248973
100248978
100248981
100248990
100249006
100249014
100249036
100249038
100249051
100249052
100249067
100249069
100249070
100249078
100249084
100249085
100249092
100249097
100249101
100249118
100249121
100249144
100249147
100249152
100249171
100249180
100249184
100249185
100249202
100249231
100249240
100249242
100249245
100249249
100249253
100249255
100249270
100249276
100249277
100249279
100249280
100249281
100249297
100249306
100249314
100249315
100249318
100249319
100249322
100249323
100249327
100249334
100249356
100249378
100249379
100249385
100249386
100249416
100249419
100249436
100249439
100249442
100249443
100249460
100249479
100249491
100249495
100249497
100249509
100249517
100249520
100249543
100249555
100249562
100249570
100249575
100249576
100249595
100249597
100249603
100249610
100249622
100249637
100249647
100249656
100249657
100249666
100249673
100249678
100249683
100249685
100249691
100249692
100249697
100249712
100249713
100249729
100249733
100249742
100249743
100249752
100249754
100249757
100249806
100249808
100249816
100249820
100249829
100249831
100249845
100249849
100249852
100249866
100249870
100249892
100249902
100249903
100249941
100249945
100249962
100249972
100249973
100249981
100249995
100249999
100250028
100250035
100250040
100250049
100250052
100250061
100250067
100250068
100250070
100250088
100250089
100250096
100250103
100250106
100250108
100250114
100250120
100250124
100250131
100250132
100250144
100250148
100250156
100250159
100250168
100250173
100250193
100250203
100250210
100250212
100250213
100250222
100250231
100250251
100250258
100250261
100250267
100250270
100250274
100250281
100250285
100250312
100250321
100250330
100250338
100250343
100250348
100250355
100250363
100250381
100250385
100250386
100250396
100250401
100250410
100250417
100250419
100250427
100250430
100250435
100250446
100250448
100250457
100250458
100250464
100250497
100250504
100250511
100250516
100250521
100250522
100250523
100250535
100250537
100250570
100250578
100250580
100250592
100250607
100250610
100250620
100250642
100250645
100250646
100250647
100250651
100250652
100250654
100250657
100250659
100250662
100250669
100250698
100250700
100250703
100250710
100250717
100250724
100250725
100250729
100250736
100250737
100250769
100250772
100250790
100250803
100250808
100250810
100250830
100250835
100250837
100250844
100250852
100250853
100250858
100250865
100250866
100250872
100250874
100250884
100250890
100250891
100250907
100250911
100250922
100250923
100250929
100250934
100250951
100250956
100250961
100250986
100250987
100250989
100250997
100251009
100251016
100251019
100251024
100251026
100251027
100251032
100251038
100251040
100251043
100251048
100251050
100251060
100251062
100251065
100251097
100251100
100251108
100251131
100251141
100251148
100251160
100251170
100251171
100251191
100251194
100251222
100251226
100251227
100251229
100251243
100251254
100251255
100251280
100251282
100251294
100251298
100251303
100251308
100251313
100251326
100251328
100251331
100251348
100251356
100251360
100251365
100251379
100251391
100251400
100251405
100251409
100251413
100251462
100251471
100251495
100251506
100251508
100251510
100251530
100251543
100251552
100251589
100251600
100251604
100251605
100251616
100251623
100251627
100251632
100251636
100251666
100251676
100251683
100251685
100251686
100251697
100251711
100251717
100251737
100251750
100251756
100251782
100251801
100251802
100251803
100251804
100251813
100251827
100251836
100251837
100251843
100251865
100251868
100251875
100251878
100251887
100251901
100251903
100251912
100251913
100251920
100251921
100251924
100251933
100251941
100251947
100251955
100251967
100251971
100251972
100251979
100251985
100251986
100252003
100252004
100252013
100252029
100252030
100252065
100252066
100252080
100252086
100252099
100252105
100252127
100252129
100252130
100252133
100252142
100252154
100252168
100252199
100252201
100252208
100252210
100252212
100252214
100252228
100252230
100252241
100252267
100252270
100252271
100252274
100252279
100252283
100252289
100252301
100252322
100252340
100252345
100252358
100252359
100252364
100252367
100252372
100252385
100252389
100252396
100252409
100252414
100252416
100252422
100252432
100252433
100252442
100252450
100252456
100252463
100252467
100252472
100252479
100252493
100252506
100252511
100252521
100252527
100252545
100252552
100252560
100252575
100252580
100252586
100252587
100252589
100252590
100252593
100252595
100252601
100252604
100252609
100252610
100252611
100252617
100252623
100252634
100252646
100252647
100252664
100252671
100252679
100252706
100252724
100252738
100252741
100252772
100252790
100252795
100252816
100252835
100252844
100252851
100252855
100252857
100252869
100252883
100252902
100252904
100252911
100252914
100252925
100252933
100252941
100252953
100252961
100252967
100252969
100252982
100252985
100252990
100252991
100253004
100253010
100253026
100253030
100253040
100253058
100253085
100253088
100253114
100253117
100253136
100253148
100253153
100253158
100253168
100253170
100253176
100253180
100253181
100253193
100253196
100253200
100253210
100253216
100253219
100253231
100253234
100253249
100253257
100253280
100253288
100253292
100253295
100253300
100253302
100253308
100253324
100253333
100253357
100253366
100253367
100253381
100253403
100253425
100253432
100253466
100253472
100253479
100253483
100253485
100253488
100253490
100253492
100253493
100253507
100253521
100253524
100253525
100253526
100253534
100253539
100253548
100253555
100253562
100253570
100253576
100253625
100253628
100253639
100253655
100253660
100253664
100253683
100253689
100253693
100253694
100253697
100253698
100253703
100253718
100253724
100253735
100253780
100253792
100253809
100253811
100253825
100253826
100253833
100253839
100253855
100253858
100253859
100253870
100253872
100253879
100253885
100253893
100253897
100253908
100253914
100253925
100253934
100253942
100253943
100253950
100253954
100253962
100253968
100253976
100253981
100253987
100254000
100254003
100254007
100254008
100254009
100254016
100254021
100254022
100254034
100254037
100254049
100254064
100254073
100254083
100254103
100254126
100254127
100254130
100254135
100254142
100254168
100254175
100254178
100254197
100254201
100254204
100254207
100254226
100254227
100254231
100254244
100254248
100254253
100254260
100254267
100254275
100254279
100254291
100254321
100254334
100254338
100254346
100254347
100254363
100254367
100254371
100254373
100254381
100254402
100254408
100254421
100254427
100254430
100254432
100254475
100254482
100254487
100254491
100254504
100254505
100254507
100254512
100254522
100254523
100254527
100254530
100254533
100254535
100254537
100254564
100254568
100254579
100254595
100254598
100254604
100254609
100254618
100254638
100254639
100254643
100254662
100254667
100254674
100254698
100254717
100254719
100254725
100254733
100254737
100254749
100254750
100254757
100254761
100254769
100254771
100254774
100254787
100254791
100254798
100254814
100254834
100254837
100254839
100254862
100254866
100254869
100254898
100254925
100254926
100254950
100254952
100254953
100254956
100254957
100254971
100254974
100254977
100254980
100254991
100254995
100255002
100255020
100255026
100255037
100255042
100255047
100255051
100255061
100255065
100255070
100255079
100255085
100255091
100255095
100255106
100255110
100255113
100255131
100255146
100255153
100255155
100255187
100255189
100255197
100255217
100255218
100255220
100255222
100255224
100255231
100255246
100255251
100255255
100255259
100255266
100255269
100255290
100255309
100255313
100255327
100255332
100255335
100255354
100255357
100255358
100255366
100255368
100255378
100255405
100255407
100255414
100255417
100255423
100255424
100255432
100255442
100255450
100255480
100255492
100255501
100255504
100255512
100255514
100255521
100255528
100255532
100255548
100255569
100255579
100255593
100255597
100255605
100255607
100255616
100255619
100255631
100255634
100255639
100255647
100255654
100255660
100255680
100255682
100255688
100255691
100255693
100255695
100255729
100255734
100255748
100255751
100255759
100255768
100255788
100255790
100255795
100255800
100255807
100255820
100255829
100255847
100255871
100255874
100255878
100255881
100255884
100255893
100255895
100255906
100255907
100255914
100255921
100255930
100255931
100255947
100255949
100255959
100255965
100255967
100255969
100255972
100255975
100255976
100255981
100255985
100255988
100255989
100255995
100255999
100256001
100256024
100256046
100256051
100256054
100256090
100256107
100256132
100256140
100256157
100256158
100256162
100256163
100256174
100256179
100256191
100256203
100256207
100256211
100256225
100256240
100256241
100256251
100256260
100256270
100256282
100256294
100256298
100256300
100256302
100256306
100256313
100256315
100256319
100256329
100256346
100256357
100256361
100256381
100256398
100256404
100256407
100256412
100256415
100256457
100256475
100256476
100256478
100256486
100256502
100256504
100256505
100256508
100256545
100256554
100256560
100256565
100256569
100256580
100256600
100256614
100256626
100256648
100256653
100256672
100256678
100256684
100256688
100256705
100256710
100256712
100256726
100256741
100256742
100256748
100256750
100256754
100256755
100256762
100256776
100256784
100256792
100256809
100256811
100256813
100256817
[truncated: 1,665 more rows]

## Sheet: arabidopsis
ENTREZ ID
10723029
10723065
10723114
2745832
2745853
28716054
28716598
28717292
28717407
28718845
28718910
28719408
3766694
3767578
3767688
3768004
3768391
3768418
3768574
3768663
3768746
3768766
3768804
3768908
3769408
3770304
3770374
3770406
3770575
3770591
5007681
5007739
5007770
5007995
5007999
5008127
5008139
5008155
5008179
5008225
5008229
5008305
5008310
6240760
6240812
6240948
6241126
6241260
7922525
814645
814646
814657
814683
814688
814714
814726
814739
814741
814744
814748
814767
814768
814770
814771
814777
814800
814803
814807
814811
814812
814823
814838
814853
814877
814882
814884
814902
814903
814907
814937
814953
814962
814965
814995
815021
815055
815058
815060
815079
815080
815086
815101
815103
815147
815157
815160
815247
815261
815374
815414
815415
815558
815712
815862
815889
815977
815978
815994
815998
816012
816051
816074
816078
816084
816085
816091
816092
816133
816135
816136
816142
816167
816171
816175
816179
816186
816189
816192
816228
816230
816244
816251
816256
816265
816277
816279
816280
816293
816330
816337
816338
816340
816346
816348
816355
816384
816385
816391
816406
816407
816412
816428
816430
816434
816448
816457
816464
816500
816553
816579
816595
816607
816617
816640
816641
816649
816672
816675
816689
816692
816693
816701
816705
816715
816722
816751
816757
816765
816777
816779
816783
816787
816815
816818
816821
816829
816830
816845
816847
816852
816861
816866
816870
816875
816892
816908
816916
816944
816957
816962
816974
816991
816993
816994
816996
817001
817013
817019
817044
817052
817063
817083
817089
817102
817114
817116
817121
817131
817134
817136
817157
817173
817184
817194
817197
817206
817210
817215
817239
817240
817261
817262
817268
817274
817279
817283
817295
817297
817330
817331
817336
817352
817376
817382
817391
817395
817399
817409
817412
817421
817426
817428
817437
817439
817442
817443
817444
817467
817469
817478
817480
817481
817483
817485
817494
817506
817515
817517
817539
817549
817552
817553
817555
817561
817566
817567
817569
817575
817600
817604
817610
817620
817644
817652
817659
817675
817690
817696
817697
817714
817736
817746
817761
817774
817793
817799
817811
817815
817824
817832
817841
817847
817848
817879
817883
817887
817895
817896
817901
817903
817913
817918
817920
817922
817923
817926
817950
817953
817955
817968
817978
817987
818004
818006
818014
818027
818037
818043
818046
818078
818079
818086
818117
818127
818138
818155
818156
818169
818187
818200
818208
818211
818213
818216
818217
818230
818235
818240
818261
818269
818280
818289
818291
818294
818301
818322
818323
818330
818335
818340
818341
818346
818348
818353
818356
818374
818379
818386
818409
818411
818416
818421
818429
818435
818440
818457
818464
818470
818471
818481
818482
818491
818499
818500
818506
818525
818527
818532
818553
818566
818572
818577
818586
818588
818591
818599
818605
818622
818633
818635
818640
818642
818643
818650
818656
818657
818679
818685
818687
818696
818697
818701
818703
818708
818709
818710
818724
818730
818752
818758
818763
818769
818781
818782
818787
818788
818789
818794
818804
818816
818822
818823
818834
818839
818854
818871
818874
818876
818884
818890
818899
818903
818908
818912
818914
818917
818919
818925
818931
818933
818935
818950
818951
818954
818955
818956
818957
818984
818986
818989
818994
818998
819009
819014
819031
819037
819057
819074
819092
819101
819103
819137
819142
819158
819159
819174
819193
819200
819205
819224
819232
819233
819235
819250
819251
819253
819262
819264
819274
819277
819280
819281
819296
819314
819326
819331
819337
819363
819376
819392
819395
819401
819411
819413
819415
819553
819576
819584
819611
819621
819629
819632
819641
819642
819664
819665
819679
819687
819731
819738
819742
819750
819757
819770
819776
819780
819784
819786
819795
819798
819804
819816
819824
819858
819862
819873
819894
819909
819920
819923
819929
819943
819948
819960
819978
819990
820007
820010
820019
820041
820056
820058
820060
820069
820070
820082
820091
820111
820115
820117
820129
820141
820163
820192
820202
820204
820209
820214
820216
820218
820241
820265
820267
820293
820337
820338
820341
820344
820349
820361
820385
820391
820407
820411
820435
820438
820441
820453
820478
820486
820493
820496
820505
820521
820538
820543
820545
820547
820549
820553
820554
820558
820591
820632
820637
820639
820653
820666
820683
820690
820705
820710
820718
820723
820725
820728
820731
820733
820735
820767
820768
820784
820791
820805
820811
820820
820827
820833
820839
820864
820868
820871
820881
820887
820890
820894
820895
820900
820901
820913
820924
820926
820929
820933
820969
820973
820984
820993
821006
821025
821037
821047
821053
821055
821076
821096
821099
821117
821127
821134
821136
821164
821190
821199
821201
821203
821207
821208
821218
821220
821224
821233
821244
821250
821275
821278
821285
821286
821287
821289
821298
821303
821309
821310
821324
821333
821336
821352
821356
821380
821391
821406
821407
821425
821431
821433
821436
821439
821445
821446
821460
821471
821482
821486
821488
821505
821508
821517
821522
821535
821539
821540
821553
821555
821568
821574
821579
821614
821615
821659
821670
821672
821677
821678
821679
821681
821684
821690
821693
821700
821702
821708
821710
821712
821721
821729
821733
821768
821773
821779
821800
821810
821832
821837
821846
821850
821857
821882
821915
821922
821924
821935
821955
821961
821963
821966
821972
821993
822032
822063
822075
822102
822143
822147
822148
822160
822167
822168
822169
822205
822207
822219
822222
822231
822232
822234
822242
822258
822267
822281
822282
822286
822299
822307
822315
822324
822330
822336
822338
822340
822347
822355
822356
822391
822420
822446
822448
822508
822525
822529
822532
822543
822567
822578
822586
822709
822739
822833
823067
823402
823457
823469
823519
823536
823541
823551
823553
823557
823573
823584
823589
823593
823603
823605
823616
823619
823622
823634
823640
823644
823650
823664
823702
823740
823766
823794
823806
823815
823817
823831
823850
823851
823860
823869
823888
823896
823897
823904
823910
823911
823934
823936
823942
823951
823964
823977
823994
824000
824005
824033
824035
824073
824087
824115
824140
824141
824143
824156
824168
824169
824183
824186
824196
824208
824226
824228
824229
824232
824234
824238
824239
824248
824252
824257
824261
824264
824275
824296
824302
824305
824306
824308
824314
824329
824335
824337
824342
824349
824350
824352
824353
824382
824383
824394
824401
824402
824405
824408
824412
824423
824437
824438
824441
824450
824460
824466
824476
824479
824485
824489
824495
824514
824515
824547
824548
824557
824562
824563
824569
824572
824575
824576
824587
824606
824615
824621
824625
824633
824639
824640
824646
824648
824653
824660
824661
824678
824679
824682
824683
824699
824700
824708
824711
824713
824721
824729
824740
824742
824764
824772
824773
824774
824775
824783
824786
824796
824804
824807
824815
824830
824832
824836
824860
824869
824871
824885
824886
824914
824916
824919
824962
824963
824981
825026
825031
825035
825068
825075
825077
825079
825083
825104
825111
825136
825151
825178
825207
825210
825215
825216
825224
825230
825240
825245
825278
825280
825293
825294
825303
825319
825321
825337
825338
825343
825353
825362
825372
825388
825399
825414
825427
825429
825437
825446
825450
825478
825489
825491
825495
825496
825499
825526
825654
825714
825789
825793
825794
825809
825820
825821
825824
825833
825836
825837
825844
825847
825880
825887
825888
825889
825892
825923
826373
826383
826406
826436
826438
826439
826458
826473
826474
826481
826497
826530
826535
826550
826563
826564
826579
826591
826595
826597
826603
826605
826630
826637
826669
826672
826691
826711
826730
826732
826734
826735
826738
826745
826768
826789
826790
826809
826810
826811
826815
826820
826838
826839
826840
826848
826882
826884
826887
826895
826900
826903
826910
826918
826929
826932
826942
826964
826982
827009
827011
827017
827018
827038
827068
827080
827085
827089
827101
827103
827112
827118
827125
827127
827129
827151
827165
827174
827192
827213
827216
827221
827226
827229
827233
827238
827240
827241
827255
827273
827274
827298
827300
827301
827319
827346
827382
827383
827384
827385
827395
827397
827403
827406
827407
827409
827418
827419
827430
827437
827438
827440
827446
827457
827464
827479
827480
827481
827498
827511
827516
827526
827539
827554
827564
827567
827568
827575
827594
827601
827608
827610
827614
827615
827622
827628
827632
827633
827650
827655
827657
827683
827695
827714
827727
827734
827740
827743
827752
827757
827763
827774
827780
827792
827796
827826
827831
827832
827834
827839
827842
827867
827870
827882
827893
827914
827928
827931
827932
827938
827948
827949
827962
827984
828002
828009
828024
828027
828029
828032
828045
828053
828059
828064
828077
828101
828131
828140
828153
828176
828194
828216
828217
828224
828228
828231
828249
828265
828273
828276
828280
828288
828289
828290
828301
828302
828311
828325
828333
828353
828355
828365
828374
828377
828382
828391
828398
828403
828405
828417
828418
828424
828426
828443
828450
828454
828460
828462
828475
828480
828488
828489
828512
828524
828525
828538
828541
828547
828550
828553
828559
828563
828583
828584
828595
828629
828632
828668
828675
828677
828690
828700
828712
828713
828720
828727
828733
828743
828758
828759
828760
828762
828767
828774
828783
828785
828809
828811
828813
828815
828834
828836
828838
828839
828842
828843
828847
828849
828853
828854
828856
828865
828870
828885
828888
828895
828896
828897
828899
828903
828920
828926
828939
828942
828967
828984
828995
828999
829023
829035
829040
829053
829064
829073
829093
829100
829113
829129
829134
829138
829150
829156
829162
829170
829175
829184
829188
829189
829209
829217
829227
829278
829287
829307
829308
829310
829313
829314
829357
829363
829368
829379
829381
829383
829406
829409
829413
829415
829429
829435
829437
829442
829451
829452
829458
829473
829477
829484
829486
829493
829496
829512
829541
829547
829553
829555
829560
829561
829564
829572
829579
829601
829607
829609
829611
829613
829615
829623
829628
829642
829647
829663
829680
829686
829688
829696
829708
829715
829730
829742
829749
829757
829775
829802
829805
829806
829807
829816
829817
829820
829821
829825
829832
829840
829843
829844
829853
829863
829865
829879
829880
829886
829900
829907
829909
829910
829915
829919
829922
829932
829936
829954
829962
829966
829999
830015
830018
830022
830025
830028
830039
830041
830050
830058
830067
830076
830088
830094
830118
830126
830145
830153
830154
830158
830291
830294
830302
830305
830313
830315
830328
830365
830368
830377
830398
830401
830407
830409
830427
830429
830431
830439
830441
830443
830445
830459
830471
830472
830481
830508
830520
830541
830558
830564
830576
830578
830589
830594
830615
830635
830637
830651
830670
830675
830677
830679
830680
830699
830706
830722
830729
830736
830751
830765
830781
830794
830803
830825
830836
830842
830879
830880
830881
830883
830888
830901
830902
830903
830904
830929
830941
830942
830944
830946
830960
830973
830974
830979
830984
830994
830995
831027
831030
831032
831037
831078
831081
831114
831130
831134
831148
831153
831159
831177
831178
831181
831193
831196
831217
831218
831220
831222
831234
831236
831241
831244
831270
831296
831313
831314
831318
831326
831328
831344
831373
831374
831375
831405
831406
831411
831418
831424
831426
831430
831434
831444
831452
831454
831455
831457
831460
831479
831484
831485
831545
831560
831562
831563
831568
831569
831581
831590
831595
831599
831608
831626
831628
831631
831633
831637
831644
831647
831655
831658
831677
831680
831681
831701
831709
831716
831729
831734
831736
831747
831751
831760
831761
831764
831772
831778
831784
831791
831793
831794
831799
831810
831823
831827
831841
831856
831891
831900
831909
831910
831912
831926
831931
831967
831978
831981
831982
831984
831985
831988
832004
832032
832039
832043
832044
832058
832070
832073
832094
832105
832137
832145
832147
832149
832158
832181
832185
832212
832221
832226
832231
832234
832243
832247
832248
832252
832271
832282
832289
832311
832321
832326
832332
832337
832342
832347
832352
832356
832365
832366
832369
832371
832385
832388
832394
832395
832397
832409
832424
832431
832440
832441
832447
832450
832452
832457
832459
832466
832468
832471
832477
832482
832488
832509
832524
832530
832533
832545
832546
832549
832554
832556
832618
832634
832646
832658
832662
832667
832669
832687
832703
832706
832735
832738
832786
832787
832790
832791
832794
832798
832801
832804
832812
832845
832858
832860
832869
832872
832912
832914
832943
832990
833001
833302
833498
833550
833552
833656
833678
833700
833732
833752
833755
833757
833828
833829
833830
833834
833839
833840
833841
833854
833863
833876
833890
833891
833897
833900
833928
833937
833949
833962
833972
833981
834014
834015
834022
834028
834037
834048
834060
834078
834083
834092
834112
834120
834143
834169
834185
834186
834192
834201
834207
834212
834216
834230
834248
834260
834281
834284
834321
834332
834345
834351
834363
834364
834365
834367
834370
834383
834396
834409
834426
834436
834442
834466
834478
834479
834486
834495
834496
834497
834500
834501
834502
834517
834550
834561
834562
834574
834578
834585
834586
834605
834606
834607
834614
834633
834635
834669
834670
834676
834688
834700
834713
834716
834721
834736
834751
834752
834753
834756
834760
834768
834771
834784
834800
834805
834808
834823
834824
834877
834878
834889
834890
834901
834902
834903
834906
834910
834917
834919
834937
834946
834948
834969
834975
834981
834996
835005
835008
835025
835029
835031
835036
835037
835053
835063
835074
835081
835085
835102
835104
835105
835146
835168
835174
835178
835183
835220
835230
835231
835249
835251
835258
835264
835271
835278
835283
835286
835307
835317
835318
835319
835321
835341
835355
835358
835367
835375
835381
835385
835387
835418
835423
835457
835469
835470
835480
835494
835497
835500
835508
835513
835517
835539
835552
835554
835556
835560
835577
835582
835587
835589
835596
835611
835613
835633
835641
835645
835652
835656
835667
835668
835691
835695
835702
835708
835726
835751
835754
835756
835760
[truncated: 916 more rows]
