# Supplementary material for: K-Module Algorithm: An Additional Step to Improve the Clustering Results of WGCNA Co-Expression Networks
Source: Genes (Basel). 2021 Jan 12;12(1):87. doi: 10.3390/genes12010087 (PMC7828115; doi:10.3390/genes12010087)
Supplement: Supplementary file 1 [file genes-12-00087-s001.zip › Supplementary File/Supplementary Material 3ú║Table S1.xlsx]

## Sheet: Sheet1
Table S1: Soft thresholding power. Distance correlation returns a scale-free network structure.
Dataset	soft-thresholding
macrophage	4
liver	4
breast	6
pancreatic	6
grape	7
arabidopsis	6
