# Supplementary material for: K-Module Algorithm: An Additional Step to Improve the Clustering Results of WGCNA Co-Expression Networks
Source: Genes (Basel). 2021 Jan 12;12(1):87. doi: 10.3390/genes12010087 (PMC7828115; doi:10.3390/genes12010087)
Supplement: Supplementary file 1 [file genes-12-00087-s001.zip › Supplementary File/Supplementary Material 4ú║Table S2.xlsx]

## Sheet: Sheet1
Table S2. The proportion of genes assigned to the module with the highest mean connectivity. The k-module algorithm assigned all genes to the module with the highest mean connectivity
Dataset	WGCNA	k-eigengene	k-module
macrophage	0.802	0.8878	1
liver	0.9489	0.9343	1
breast	0.9902	0.9813	1
pancreatic	0.9297	0.9673	1
grape	0.9678	0.9902	1
arabidopsis	0.9907	0.8957	1
