# Supplementary material for: K-Module Algorithm: An Additional Step to Improve the Clustering Results of WGCNA Co-Expression Networks
Source: Genes (Basel). 2021 Jan 12;12(1):87. doi: 10.3390/genes12010087 (PMC7828115; doi:10.3390/genes12010087)
Supplement: Supplementary file 1 [file genes-12-00087-s001.zip › Supplementary File/Supplementary Material 5ú║Table S3.xlsx]

## Sheet: Sheet1
Table S3: The gene number and DAVID enrichment score in each module
Macrophage and WGCNA , number of modules: 9
Module colour	black	blue	brown	green	pink	red	turquoise	yellow	grey		standard deviation of module size
number of gene	142	981	289	213	61	180	1437	283	25		490.651
Enrichment score	7.05	12.89	3.46	3.69	5.06	3.39	22.99	6.55
Macrophage and k-eigengene
Module colour	black	blue	brown	green	pink	red	turquoise	yellow	grey		standard deviation of module size
number of gene	358	482	429	519	374	290	677	457	25		118.092
Enrichment score	8.42	6.62	4.88	5.84	6.85	4.57	10.16	10.21
Macrophage and k-module
Module colour	black	blue	brown	green	pink	red	turquoise	yellow	grey		standard deviation of module size
number of gene	231	805	209	457	204	249	1034	397	25		310.96
Enrichment score	8.07	11.09	3.56	3.36	7.83	3.01	28.92	8.85
Liver and WGCNA, number of modules: 10
Module colour	black	blue	brown	green	magenta	pink	red	turquoise	yellow	grey		standard deviation of module size
number of gene	90	624	611	118	42	64	96	832	535	77		310.288
Enrichment score	6.66	6.01	13.24	3.41	2.15	4.19	12.17	15.68	3.45
Liver and k-eigengene
Module colour	black	blue	brown	green	magenta	pink	red	turquoise	yellow	grey		standard deviation of module size
number of gene	152	339	450	251	376	200	359	477	408	77		111.669
Enrichment score	16.21	7.46	7.19	3.28	6.11	3.48	9.49	7.77	6.21
Liver and k-module
Module colour	black	blue	brown	green	magenta	pink	red	turquoise	yellow	grey		standard deviation of module size
number of gene	117	498	571	158	96	122	415	724	311	77		229.648
Enrichment score	8.41	6.12	16.44	3.29	1.7	3.49	10.9	14.64	2.8
Breast cancer and WGCNA, number of modules: 8
Module colour	black	blue	brown	green	red	turquoise	yellow	grey		standard deviation of module size
number of gene	40	600	565	277	251	663	523	556		229.648
Enrichment score	28.75	40.88	15.98	4.26	10.87	2.2	28.83
Breast cancer and k-eigengene
Module colour	black	blue	brown	green	red	turquoise	yellow	grey		standard deviation of module size
number of gene	68	413	421	352	353	899	413	556		245.796
Enrichment score	22.81	41.42	19.04	3.98	9.68	2.74	31.72
Breast cancer and k-module
Module colour	black	blue	brown	green	red	turquoise	yellow	grey		standard deviation of module size
number of gene	87	582	514	282	281	654	519	556		203.645
Enrichment score	31.69	39.59	21.02	4.19	13.74	2.22	28.96
Pancreatic cancer and WGCNA, number of modules: 15
Module colour	black	blue	brown	cyan	green	greenyellow	magenta	pink	purple	red	salmon	tan	turquoise	yellow	grey		standard deviation of module size
number of gene	211	350	332	64	235	147	173	201	172	214	113	125	420	262	10		98.5656
Enrichment score	7.39	12.3	7.82	1.16	31.11	2.69	3.37	4.96	5.21	11.86	1.99	36.67	7.99	9.61
Pancreatic cancer and k-eigengene
Module colour	black	blue	brown	cyan	green	greenyellow	magenta	pink	purple	red	salmon	tan	turquoise	yellow	grey		standard deviation of module size
number of gene	344	186	202	115	251	243	173	210	187	222	137	109	365	275	10		76.343
Enrichment score	5.66	14.9	8.77	0.76	25.43	4.31	2.49	4.16	7.62	14.65	1.78	38.48	6.44	14.16
Pancreatic cancer and k-module
Module colour	black	blue	brown	cyan	green	greenyellow	magenta	pink	purple	red	salmon	tan	turquoise	yellow	grey		standard deviation of module size
number of gene	250	142	414	93	244	206	174	185	217	212	119	125	357	281	10		90.4626
Enrichment score	5.33	7.89	14.13	0.78	29.67	3.02	2.46	4.57	8.9	13.5	1.95	36.67	6.79	12.25
Grape and WGCNA, number of modules: 19
Module colour	black	blue	brown	cyan	green	greenyellow	grey60	lightcyan	lightgreen	magenta	midnightblue	pink	purple	red	salmon	tan	turquoise	yellow	grey		standard deviation of module size
number of gene	262	355	327	96	305	111	53	95	49	174	96	239	135	296	106	109	445	321	90		120.634
Enrichment score	3.85	33.14	4.44	0.31	5.42	1.27	2.33	2.88	0	2.03	1.68	4.07	1.93	2.55	0.05	3.1	12.79	1.06
Grape and k-eigengene
Module colour	black	blue	brown	cyan	green	greenyellow	grey60	lightcyan	lightgreen	magenta	midnightblue	pink	purple	red	salmon	tan	turquoise	yellow	grey		standard deviation of module size
number of gene	234	230	245	152	220	234	135	191	134	235	152	213	194	230	140	165	203	267	90		42.3726
Enrichment score	2.68	37.15	3	2.72	6.79	1.74	1.66	0.98	0	0.6	3.35	4.51	4.35	1.98	0.03	1.22	15.43	1.16
Grape and k-module
Module colour	black	blue	brown	cyan	green	greenyellow	grey60	lightcyan	lightgreen	magenta	midnightblue	pink	purple	red	salmon	tan	turquoise	yellow	grey		standard deviation of module size
number of gene	255	335	296	106	301	154	64	106	86	178	105	240	149	283	107	117	402	290	90		102.024
Enrichment score	3.9	32.58	3.92	0.19	5.42	3.63	2.19	3.11	0	2.01	2.85	4.07	2.4	2.07	0.07	3.12	13.04	1.16
Arabidopsis and WGCNA, number of modules: 16
Module colour	black	blue	brown	cyan	green	greenyellow	magenta	midnightblue	pink	purple	red	salmon	tan	turquoise	yellow	grey		standard deviation of module size
number of gene	173	354	227	62	189	117	144	35	144	126	179	103	109	757	195	1		172.816
Enrichment score	28.72	10.34	5.61	1.67	2.91	4.23	9.07	4.56	3.45	2.11	4.26	0.95	26.8	16.7	5.09
Arabidopsis and k-eigengene
Module colour	black	blue	brown	cyan	green	greenyellow	magenta	midnightblue	pink	purple	red	salmon	tan	turquoise	yellow	grey		standard deviation of module size
number of gene	203	196	209	98	306	130	160	83	142	265	195	113	191	369	254	1		79.3649
Enrichment score	29.18	14.43	3.7	2.36	2.32	4.01	10.01	10.08	2.64	2.84	3.39	21.9	13.34	2.21	2.21
Arabidopsis and k-module
Module colour	black	blue	brown	cyan	green	greenyellow	magenta	midnightblue	pink	purple	red	salmon	tan	turquoise	yellow	grey		standard deviation of module size
number of gene	196	686	207	92	267	138	143	58	158	177	182	105	168	159	178	1		144.916
Enrichment score	29.94	5.16	5.22	1.72	3.54	3.75	10.07	7.41	3.3	3.04	3.69	1.79	22.36	2.6	3.57
